# Supplementary material for: Polymyxin Induces Significant Transcriptomic Perturbations of Cellular Signalling Networks in Human Lung Epithelial Cells
Source: Antibiotics (Basel). 2022 Feb 24;11(3):307. doi: 10.3390/antibiotics11030307 (PMC8944768; doi:10.3390/antibiotics11030307)
Supplement: Supplementary file 1 [file antibiotics-11-00307-s001.zip]

Archive with 3 entries (2 files):
- antibiotics-1593513-supplementary/
- antibiotics-1593513-supplementary/antibiotics-1593513 table S1.S2.xlsx
- antibiotics-1593513-supplementary/Figure S1-S2.pdf
