# Supplementary material for: Polymyxin Induces Significant Transcriptomic Perturbations of Cellular Signalling Networks in Human Lung Epithelial Cells
Source: Antibiotics (Basel). 2022 Feb 24;11(3):307. doi: 10.3390/antibiotics11030307 (PMC8944768; doi:10.3390/antibiotics11030307)
Supplement: Supplementary file 1 [file antibiotics-11-00307-s001.zip › antibiotics-1593513-supplementary/antibiotics-1593513 table S1.S2.xlsx]

## Sheet: Table S1
Table S1. Reactome pathways enriched by up-regulated DEGs (p <0.05).
Pathway identifier	Pathway name	#Entities found	#Entities total	Entities ratio	Entities pValue	Entities FDR	#Reactions found	#Reactions total	Reactions ratio	Species identifier	Species name	Submitted entities found	Mapped entities	Found reaction identifiers
R-HSA-69278	Cell Cycle, Mitotic	100	595	0.0409949	1.11e-16	4.77e-14	268	347	0.0273228	9606	Homo sapiens	4173;4175;11065;23047;1063;1062;990;26271;991;151648;29781;29028;995;79019;6502;10376;9735;55723;5933;64151;4605;6241;9232;7298;10383;56261;1069;23175;6117;54801;7846;1869;51659;348235;7465;10592;3021;57082;9088;22974;890;54892;3018;896;147841;3014;10112;79959;9918;9134;9493;10403;1763;81620;701;8318;54821;84296;8970;6790;23649;9700;10051;5982;7083;10733;55125;4489;8344;132660;1032;1031;84515;557…		R-HSA-375302;R-HSA-156673;R-HSA-156678;R-HSA-8961678;R-HSA-69127;R-HSA-156682;R-HSA-8961665;R-HSA-174088;R-HSA-187916;R-HSA-8961671;R-HSA-8961688;R-HSA-174097;R-HSA-2545203;R-HSA-69140;R-HSA-69142;R-HSA-69144;R-HSA-156699;R-HSA-174104;R-HSA-174105;R-HSA-187934;R-HSA-174110;R-HSA-69152;R-HSA-380455;R-HSA-187937;R-HSA-174119;R-HSA-9018017;R-HSA-174122;R-HSA-174120;R-HSA-3000327;R-HSA-174121;R-HSA-8…
R-HSA-1640170	Cell Cycle	118	715	0.0492628	1.11e-16	4.77e-14	323	435	0.034252	9606	Homo sapiens	4173;4175;11065;23047;1063;1062;4292;990;26271;991;151648;55320;29781;29028;995;79019;83990;6502;10376;9735;55723;5933;64151;4605;6241;9232;7298;10383;56261;641;1069;23175;6117;54801;7846;1869;51659;348235;7465;7468;10592;3021;57082;9088;22974;890;54892;3018;256126;896;147841;3014;10112;79959;9918;9134;9493;29893;55355;10403;1763;81620;701;8318;54821;84296;8970;6790;23649;9700;10051;5982;7083;107…		R-HSA-375302;R-HSA-156673;R-HSA-156678;R-HSA-8961678;R-HSA-69127;R-HSA-156682;R-HSA-912389;R-HSA-8961665;R-HSA-174088;R-HSA-187916;R-HSA-8961671;R-HSA-8961688;R-HSA-174097;R-HSA-912408;R-HSA-2545203;R-HSA-69140;R-HSA-69142;R-HSA-69144;R-HSA-156699;R-HSA-174104;R-HSA-174105;R-HSA-187934;R-HSA-174110;R-HSA-912429;R-HSA-75809;R-HSA-69152;R-HSA-380455;R-HSA-187937;R-HSA-174119;R-HSA-9018017;R-HSA-174…
R-HSA-69620	Cell Cycle Checkpoints	54	279	0.0192228	1.11e-16	4.77e-14	28	56	0.00440945	9606	Homo sapiens	8970;4173;4175;5982;11065;1063;1062;990;991;672;151648;995;79019;83990;4489;9735;8344;9156;84515;55771;641;6117;5985;5347;121504;348235;7465;7468;116028;57082;2491;9088;890;55388;3018;55143;147841;699;3014;83695;11004;3978;9212;9134;11130;64946;580;10403;1763;701;8318;51512;54821;55839		R-HSA-5683735;R-HSA-69891;R-HSA-6799332;R-HSA-75010;R-HSA-170055;R-HSA-8852354;R-HSA-75016;R-HSA-176264;R-HSA-170070;R-HSA-75028;R-HSA-187934;R-HSA-75809;R-HSA-141409;R-HSA-176101;R-HSA-176298;R-HSA-9029987;R-HSA-141422;R-HSA-141423;R-HSA-176175;R-HSA-141431;R-HSA-8852337;R-HSA-141429;R-HSA-176250;R-HSA-8852351;R-HSA-69562;R-HSA-176318;R-HSA-141439;R-HSA-141437
R-HSA-68886	M Phase	56	415	0.0285931	5.7e-13	1.83e-10	49	91	0.00716535	9606	Homo sapiens	8970;9700;10051;11065;23047;1063;1062;10733;26271;991;29781;151648;79019;55125;4489;10376;9735;64151;8344;9232;10383;56261;55771;1069;23175;5347;54801;7846;121504;8355;8353;348235;10592;3021;57082;2491;8351;653604;54892;3018;55143;147841;699;3014;79959;10112;11004;9918;9212;11130;64946;9493;10403;701;5885;55835;54821;55839		R-HSA-2514854;R-HSA-9648017;R-HSA-375302;R-HSA-2172194;R-HSA-156673;R-HSA-156682;R-HSA-1638803;R-HSA-2294574;R-HSA-2984226;R-HSA-2545203;R-HSA-2520883;R-HSA-2294580;R-HSA-380316;R-HSA-2468287;R-HSA-2467775;R-HSA-2294590;R-HSA-2172678;R-HSA-174121;R-HSA-4419948;R-HSA-2466068;R-HSA-156723;R-HSA-2470935;R-HSA-2429719;R-HSA-2301205;R-HSA-1638821;R-HSA-2245218;R-HSA-163010;R-HSA-174144;R-HSA-2288097;R…
R-HSA-68877	Mitotic Prometaphase	38	211	0.0145377	1.07e-12	2.76e-10	18	20	0.0015748	9606	Homo sapiens	348235;10051;10592;23047;1063;1062;57082;2491;10733;991;151648;55143;147841;699;79019;55125;4489;79959;10376;9735;11004;9918;64151;9212;10383;11130;56261;64946;10403;1069;5885;701;5347;55835;54801;7846;54821;55839		R-HSA-2468293;R-HSA-2514854;R-HSA-9648114;R-HSA-9648017;R-HSA-375302;R-HSA-2545253;R-HSA-156682;R-HSA-1638803;R-HSA-2466068;R-HSA-2529015;R-HSA-2484822;R-HSA-2520883;R-HSA-2467794;R-HSA-380316;R-HSA-380508;R-HSA-2468287;R-HSA-2529020;R-HSA-1638821
R-HSA-2500257	Resolution of Sister Chromatid Cohesion	28	134	0.00923247	3.93e-11	8.45e-09	8	8	0.00063	9606	Homo sapiens	348235;23047;1063;1062;57082;2491;991;151648;55143;147841;699;79019;4489;10376;9735;11004;9212;10383;11130;56261;64946;10403;5885;701;5347;7846;54821;55839		R-HSA-2468293;R-HSA-2466068;R-HSA-2484822;R-HSA-2545253;R-HSA-2467794;R-HSA-1638803;R-HSA-2468287;R-HSA-1638821
R-HSA-69242	S Phase	31	179	0.0123329	3.37e-10	5.83e-08	42	54	0.00425197	9606	Homo sapiens	4173;23649;4175;7465;5982;11065;23047;890;990;10714;6502;55723;54979;3978;132660;9134;64785;56261;84515;5928;55771;1763;81620;8318;5885;6117;701;5985;1869;84296;51659		R-HSA-187520;R-HSA-174273;R-HSA-69063;R-HSA-69127;R-HSA-69005;R-HSA-69068;R-HSA-187916;R-HSA-69006;R-HSA-68944;R-HSA-68946;R-HSA-69074;R-HSA-69140;R-HSA-174164;R-HSA-69015;R-HSA-69142;R-HSA-68950;R-HSA-69016;R-HSA-69144;R-HSA-69019;R-HSA-2473151;R-HSA-187545;R-HSA-187934;R-HSA-174110;R-HSA-69152;R-HSA-187552;R-HSA-2468039;R-HSA-174054;R-HSA-2473152;R-HSA-176942;R-HSA-2468041;R-HSA-187948;R-HSA-18…
R-HSA-69618	Mitotic Spindle Checkpoint	24	110	0.00757889	4.21e-10	5.83e-08	7	7	0.000551	9606	Homo sapiens	9212;348235;11065;11130;1063;1062;57082;64946;2491;10403;991;55771;151648;55143;147841;699;79019;701;5347;4489;9735;54821;55839;11004		R-HSA-141409;R-HSA-141431;R-HSA-141429;R-HSA-141422;R-HSA-141439;R-HSA-141423;R-HSA-141437
R-HSA-5693538	Homology Directed Repair	26	130	0.00895687	4.86e-10	5.83e-08	37	50	0.00393701	9606	Homo sapiens	8970;7468;5982;116028;890;672;10714;3018;675;3014;83990;83695;54979;8344;9156;580;641;1763;26762;51750;6117;5985;5888;121504;8914;10721		R-HSA-5684887;R-HSA-5684052;R-HSA-5693589;R-HSA-5684882;R-HSA-5685011;R-HSA-5686483;R-HSA-5693584;R-HSA-5685341;R-HSA-5687640;R-HSA-5693593;R-HSA-5686469;R-HSA-5684096;R-HSA-5686657;R-HSA-5685838;R-HSA-5687758;R-HSA-5684108;R-HSA-5693580;R-HSA-5686410;R-HSA-5684875;R-HSA-5693620;R-HSA-5686642;R-HSA-5684081;R-HSA-5686398;R-HSA-5693564;R-HSA-5687484;R-HSA-5685242;R-HSA-5693561;R-HSA-5693542;R-HSA-5…
R-HSA-9648025	EML4 and NUDC in mitotic spindle formation	25	121	0.00833678	5.47e-10	5.83e-08	3	5	0.000394	9606	Homo sapiens	348235;1063;1062;57082;2491;991;151648;55143;147841;699;79019;4489;10376;9735;11004;9212;10383;11130;64946;10403;701;5347;7846;54821;55839		R-HSA-9648114;R-HSA-9648017;R-HSA-156682
R-HSA-195258	RHO GTPase Effectors	43	326	0.0224611	6.07e-10	5.83e-08	43	112	0.0088189	9606	Homo sapiens	8970;8355;8353;348235;1063;3021;1062;57082;2491;8351;653604;991;151648;3018;55143;29941;995;147841;699;79019;3014;4489;10376;9735;11004;3978;9212;8344;10383;11130;64946;9055;10403;30851;5500;701;5347;128239;11113;7846;54821;121504;55839;10146		R-HSA-9626832;R-HSA-5668629;R-HSA-5218827;R-HSA-5668947;R-HSA-5623632;R-HSA-5666129;R-HSA-75016;R-HSA-5671772;R-HSA-8981443;R-HSA-419083;R-HSA-5625883;R-HSA-5625797;R-HSA-5625796;R-HSA-9626880;R-HSA-9626816;R-HSA-5671749;R-HSA-9626817;R-HSA-5623622;R-HSA-5218841;R-HSA-5625870;R-HSA-5626507;R-HSA-5672329;R-HSA-5626549;R-HSA-5668978;R-HSA-5666160;R-HSA-419232;R-HSA-5623667;R-HSA-5672304;R-HSA-56686…
R-HSA-453279	Mitotic G1 phase and G1/S transition	30	173	0.0119195	6.3e-10	5.83e-08	90	98	0.00771654	9606	Homo sapiens	4173;23649;4175;7465;7083;890;55388;990;26271;896;6502;1719;55723;5933;54979;4605;6241;7153;132660;7298;9134;1032;1031;84515;5928;81620;8318;6117;701;1869		R-HSA-187520;R-HSA-8964492;R-HSA-1227670;R-HSA-1227671;R-HSA-8961934;R-HSA-8961678;R-HSA-8942607;R-HSA-8961920;R-HSA-8961665;R-HSA-8962050;R-HSA-8964482;R-HSA-8961671;R-HSA-8961688;R-HSA-8961946;R-HSA-1363328;R-HSA-1363331;R-HSA-8964498;R-HSA-187545;R-HSA-8961961;R-HSA-187552;R-HSA-8964525;R-HSA-9018017;R-HSA-8961952;R-HSA-8964513;R-HSA-8961699;R-HSA-69299;R-HSA-68914;R-HSA-187574;R-HSA-68917;R-H…
R-HSA-141444	Amplification of signal from unattached kinetochores via a MAD2 inhibitory signal	22	94	0.0064765	6.34e-10	5.83e-08	4	4	0.000315	9606	Homo sapiens	9212;348235;11130;1063;1062;57082;64946;2491;10403;991;151648;55143;147841;699;79019;701;5347;4489;9735;54821;55839;11004		R-HSA-141409;R-HSA-141431;R-HSA-141422;R-HSA-141439
R-HSA-141424	Amplification of signal from the kinetochores	22	94	0.0064765	6.34e-10	5.83e-08	4	4	0.000315	9606	Homo sapiens	9212;348235;11130;1063;1062;57082;64946;2491;10403;991;151648;55143;147841;699;79019;701;5347;4489;9735;54821;55839;11004		R-HSA-141409;R-HSA-141431;R-HSA-141422;R-HSA-141439
R-HSA-69481	G2/M Checkpoints	28	154	0.0106104	8.48e-10	7.13e-08	19	24	0.00188976	9606	Homo sapiens	8970;4173;4175;7465;7468;5982;116028;9088;55388;990;672;3018;995;3014;83990;83695;3978;8344;9156;580;84515;641;1763;8318;6117;5985;51512;121504		R-HSA-75809;R-HSA-5683735;R-HSA-69891;R-HSA-6799332;R-HSA-75010;R-HSA-170055;R-HSA-8852354;R-HSA-176101;R-HSA-176298;R-HSA-75016;R-HSA-9029987;R-HSA-176264;R-HSA-176175;R-HSA-170070;R-HSA-75028;R-HSA-8852337;R-HSA-176250;R-HSA-8852351;R-HSA-176318
R-HSA-5693567	HDR through Homologous Recombination (HRR) or Single Strand Annealing (SSA)	25	124	0.00854348	8.92e-10	7.13e-08	34	42	0.00330709	9606	Homo sapiens	8970;7468;5982;116028;890;672;10714;3018;675;3014;83990;83695;54979;8344;9156;580;641;1763;26762;51750;6117;5985;5888;121504;8914		R-HSA-5684887;R-HSA-5684052;R-HSA-5693589;R-HSA-5684882;R-HSA-5685011;R-HSA-5686483;R-HSA-5693584;R-HSA-5685341;R-HSA-5693593;R-HSA-5686469;R-HSA-5684096;R-HSA-5686657;R-HSA-5685838;R-HSA-5687758;R-HSA-5684108;R-HSA-5693580;R-HSA-5686410;R-HSA-5684875;R-HSA-5693620;R-HSA-5686642;R-HSA-5684081;R-HSA-5686398;R-HSA-5693564;R-HSA-5685242;R-HSA-5693561;R-HSA-5693542;R-HSA-5684071;R-HSA-5685156;R-HSA-5…
R-HSA-191273	Cholesterol biosynthesis	19	72	0.00496073	1.38e-09	1.03e-07	27	32	0.00251968	9606	Homo sapiens	50814;39;4597;4047;3156;2224;3422;3157;2222;1595;51478;10682;1718;6713;1717;7108;6307;6309		R-HSA-191299;R-HSA-196417;R-HSA-194689;R-HSA-191366;R-HSA-191303;R-HSA-194698;R-HSA-194632;R-HSA-8848215;R-HSA-194642;R-HSA-195664;R-HSA-194641;R-HSA-191382;R-HSA-191322;R-HSA-191323;R-HSA-194718;R-HSA-6807055;R-HSA-191402;R-HSA-195690;R-HSA-6807053;R-HSA-6807052;R-HSA-191405;R-HSA-194669;R-HSA-196402;R-HSA-194678;R-HSA-191414;R-HSA-191352;R-HSA-6807064
R-HSA-69473	G2/M DNA damage checkpoint	20	81	0.00558082	1.56e-09	1.1e-07	8	12	0.000945	9606	Homo sapiens	8970;8344;9156;7465;7468;5982;116028;580;672;3018;641;1763;995;3014;83990;6117;5985;83695;121504;3978		R-HSA-75809;R-HSA-5683735;R-HSA-69891;R-HSA-6799332;R-HSA-170070;R-HSA-75028;R-HSA-75016;R-HSA-9029987
R-HSA-2467813	Separation of Sister Chromatids	31	194	0.0133664	2.2e-09	1.47e-07	8	8	0.00063	9606	Homo sapiens	348235;9700;11065;23047;1063;1062;57082;2491;991;151648;55143;147841;699;79019;4489;10376;9735;11004;9212;9232;10383;11130;64946;10403;55771;5885;701;5347;7846;54821;55839		R-HSA-174144;R-HSA-2467798;R-HSA-2467809;R-HSA-2545203;R-HSA-2467811;R-HSA-174202;R-HSA-2467775;R-HSA-174121
R-HSA-69190	DNA strand elongation	14	38	0.00261816	3.41e-09	2.08e-07	15	15	0.0011811	9606	Homo sapiens	4173;23649;4175;5982;64785;84515;10714;1763;8318;6117;5985;84296;51659;3978		R-HSA-69152;R-HSA-69063;R-HSA-69127;R-HSA-176942;R-HSA-69068;R-HSA-69074;R-HSA-69173;R-HSA-69140;R-HSA-69142;R-HSA-169461;R-HSA-69144;R-HSA-69053;R-HSA-69116;R-HSA-169468;R-HSA-176956
R-HSA-73886	Chromosome Maintenance	22	116	0.00799228	2.62e-08	1.52e-06	26	27	0.00212598	9606	Homo sapiens	8970;8344;23649;5982;57082;64946;2491;55355;10714;5928;55320;3018;641;1763;79019;51750;3014;6117;5985;121504;55839;3978		R-HSA-606349;R-HSA-606287;R-HSA-181450;R-HSA-164617;R-HSA-164620;R-HSA-163090;R-HSA-606289;R-HSA-174427;R-HSA-163099;R-HSA-163096;R-HSA-174425;R-HSA-174438;R-HSA-174439;R-HSA-174441;R-HSA-174446;R-HSA-174447;R-HSA-174444;R-HSA-174445;R-HSA-174451;R-HSA-174448;R-HSA-163120;R-HSA-174452;R-HSA-174456;R-HSA-176702;R-HSA-176700;R-HSA-606326
R-HSA-5663220	RHO GTPases Activate Formins	25	149	0.0102659	3.15e-08	1.76e-06	3	27	0.00212598	9606	Homo sapiens	348235;1063;1062;57082;2491;991;151648;55143;147841;699;79019;4489;10376;9735;11004;9212;10383;11130;64946;10403;701;5347;7846;54821;55839		R-HSA-5666160;R-HSA-5666129;R-HSA-5666169
R-HSA-69206	G1/S Transition	25	150	0.0103348	3.57e-08	1.89e-06	54	61	0.00480315	9606	Homo sapiens	4173;23649;4175;7465;7083;890;55388;990;26271;6502;1719;55723;5933;54979;6241;132660;7298;9134;84515;5928;81620;8318;6117;701;1869		R-HSA-187520;R-HSA-8961678;R-HSA-8961934;R-HSA-8961920;R-HSA-8961665;R-HSA-8962050;R-HSA-8961671;R-HSA-8961688;R-HSA-8961946;R-HSA-187545;R-HSA-8961961;R-HSA-187552;R-HSA-8961952;R-HSA-8961699;R-HSA-69299;R-HSA-68914;R-HSA-187574;R-HSA-68917;R-HSA-187575;R-HSA-68916;R-HSA-68919;R-HSA-8961982;R-HSA-68918;R-HSA-8961840;R-HSA-188345;R-HSA-69562;R-HSA-188350;R-HSA-8961972;R-HSA-8961846;R-HSA-69191;R-…
R-HSA-69306	DNA Replication	24	141	0.00971476	4.56e-08	2.24e-06	39	47	0.00370079	9606	Homo sapiens	4173;23649;9134;4175;11065;5982;64785;890;55388;990;84515;55771;10714;1763;81620;8318;6502;6117;5985;1869;84296;54979;51659;3978		R-HSA-69063;R-HSA-69127;R-HSA-69005;R-HSA-68940;R-HSA-69068;R-HSA-69006;R-HSA-176973;R-HSA-68944;R-HSA-68688;R-HSA-68946;R-HSA-69074;R-HSA-69140;R-HSA-69015;R-HSA-69142;R-HSA-68950;R-HSA-69016;R-HSA-69144;R-HSA-69019;R-HSA-68826;R-HSA-68954;R-HSA-68637;R-HSA-68960;R-HSA-69152;R-HSA-68712;R-HSA-176942;R-HSA-68849;R-HSA-68913;R-HSA-69299;R-HSA-68914;R-HSA-68917;R-HSA-69173;R-HSA-68916;R-HSA-68919;R…
R-HSA-5693607	Processing of DNA double-strand break ends	19	90	0.00620091	4.57e-08	2.24e-06	15	17	0.00133858	9606	Homo sapiens	8970;8344;9156;7468;5982;116028;580;890;672;3018;641;1763;3014;83990;6117;5985;83695;121504;8914		R-HSA-5684887;R-HSA-5684052;R-HSA-5684882;R-HSA-5685011;R-HSA-5684081;R-HSA-5693542;R-HSA-5684071;R-HSA-5685156;R-HSA-5684096;R-HSA-5685985;R-HSA-5687758;R-HSA-5684108;R-HSA-5685994;R-HSA-5684875;R-HSA-5693608
R-HSA-5685942	HDR through Homologous Recombination (HRR)	17	72	0.00496073	4.88e-08	2.29e-06	15	19	0.00149606	9606	Homo sapiens	9156;5982;116028;580;672;10714;641;675;1763;26762;51750;83990;6117;5985;83695;5888;54979		R-HSA-5693620;R-HSA-5693589;R-HSA-5686483;R-HSA-5693584;R-HSA-5686398;R-HSA-5685341;R-HSA-5685242;R-HSA-5693593;R-HSA-5693561;R-HSA-5686469;R-HSA-5693539;R-HSA-5685838;R-HSA-5685230;R-HSA-5686410;R-HSA-5686440
R-HSA-5693616	Presynaptic phase of homologous DNA pairing and strand exchange	13	41	0.00282486	6.88e-08	3.14e-06	4	5	0.000394	9606	Homo sapiens	9156;5982;116028;580;672;641;675;1763;83990;6117;5985;83695;5888		R-HSA-5685230;R-HSA-5685341;R-HSA-5685242;R-HSA-5693561
R-HSA-5693532	DNA Double-Strand Break Repair	26	167	0.0115061	7.13e-08	3.14e-06	71	107	0.0084252	9606	Homo sapiens	8970;7468;5982;116028;890;672;10714;3018;675;3014;83990;83695;54979;8344;9156;580;641;1763;26762;51750;6117;5985;5888;121504;8914;10721		R-HSA-5684052;R-HSA-69891;R-HSA-5686483;R-HSA-5685341;R-HSA-5683930;R-HSA-5687640;R-HSA-5683801;R-HSA-5686469;R-HSA-5682629;R-HSA-5685838;R-HSA-5687758;R-HSA-5683405;R-HSA-5686900;R-HSA-5686642;R-HSA-5684081;R-HSA-5686398;R-HSA-5693566;R-HSA-5683967;R-HSA-5693564;R-HSA-5683964;R-HSA-5685242;R-HSA-5693561;R-HSA-5693542;R-HSA-5684071;R-HSA-5687653;R-HSA-5693539;R-HSA-5693536;R-HSA-5685985;R-HSA-568…
R-HSA-912446	Meiotic recombination	15	58	0.00399614	9.46e-08	3.88e-06	5	9	0.000709	9606	Homo sapiens	8970;8355;8344;8353;3021;8351;653604;4292;29893;672;3018;641;675;3014;6117;5888;121504		R-HSA-912429;R-HSA-912458;R-HSA-912503;R-HSA-912496;R-HSA-1214188
R-HSA-69205	G1/S-Specific Transcription	13	43	0.00296266	1.18e-07	4.72e-06	28	28	0.00220472	9606	Homo sapiens	6241;132660;7298;7083;990;26271;5928;81620;8318;1719;55723;5933;1869		R-HSA-8961678;R-HSA-8961934;R-HSA-8961920;R-HSA-8961665;R-HSA-8962050;R-HSA-8961671;R-HSA-8961863;R-HSA-8961991;R-HSA-8961688;R-HSA-8961946;R-HSA-8961874;R-HSA-8961619;R-HSA-8961620;R-HSA-8961961;R-HSA-8961632;R-HSA-8961888;R-HSA-8961952;R-HSA-8961699;R-HSA-8961636;R-HSA-8961895;R-HSA-8961915;R-HSA-8961982;R-HSA-8961840;R-HSA-8961651;R-HSA-8961907;R-HSA-8961972;R-HSA-8961846;R-HSA-8962039
R-HSA-5693579	Homologous DNA Pairing and Strand Exchange	13	44	0.00303156	1.53e-07	5.96e-06	6	8	0.00063	9606	Homo sapiens	9156;5982;116028;580;672;641;675;1763;83990;6117;5985;83695;5888		R-HSA-5693620;R-HSA-5685838;R-HSA-5685230;R-HSA-5685341;R-HSA-5685242;R-HSA-5693561
R-HSA-2555396	Mitotic Metaphase and Anaphase	32	249	0.0171559	1.73e-07	6.39e-06	10	33	0.00259843	9606	Homo sapiens	348235;9700;11065;23047;1063;1062;57082;2491;26271;991;151648;55143;147841;699;79019;4489;10376;9735;11004;9212;9232;10383;11130;64946;10403;55771;5885;701;5347;7846;54821;55839		R-HSA-163010;R-HSA-9668419;R-HSA-174144;R-HSA-2467798;R-HSA-2467809;R-HSA-2545203;R-HSA-2467811;R-HSA-174202;R-HSA-2467775;R-HSA-174121
R-HSA-194315	Signaling by Rho GTPases	47	457	0.0314868	1.79e-07	6.46e-06	45	117	0.0092126	9606	Homo sapiens	8970;8355;8353;348235;1063;3021;1062;57082;2491;8351;653604;991;151648;3018;55143;29941;29127;995;147841;699;79019;3014;4489;10376;9735;11004;3978;9212;8344;10383;11130;64946;9055;10403;26120;30851;5500;701;5347;128239;11113;7846;9824;54821;121504;55839;90627;10146		R-HSA-9626832;R-HSA-5668629;R-HSA-5218827;R-HSA-5668947;R-HSA-5623632;R-HSA-5666129;R-HSA-75016;R-HSA-5671772;R-HSA-8981443;R-HSA-419083;R-HSA-5625883;R-HSA-5625797;R-HSA-5625796;R-HSA-9626880;R-HSA-9626816;R-HSA-5671749;R-HSA-9626817;R-HSA-5623622;R-HSA-5218841;R-HSA-5625870;R-HSA-5626507;R-HSA-5672329;R-HSA-5626549;R-HSA-194913;R-HSA-5668978;R-HSA-5666160;R-HSA-419232;R-HSA-5623667;R-HSA-567230…
R-HSA-69239	Synthesis of DNA	22	132	0.00909467	2.34e-07	7.94e-06	24	26	0.00204724	9606	Homo sapiens	4173;23649;9134;4175;11065;5982;64785;890;990;84515;55771;10714;1763;81620;8318;6502;6117;5985;84296;54979;51659;3978		R-HSA-69152;R-HSA-69063;R-HSA-69127;R-HSA-69005;R-HSA-176942;R-HSA-69068;R-HSA-69006;R-HSA-68913;R-HSA-68944;R-HSA-68946;R-HSA-69074;R-HSA-69173;R-HSA-69140;R-HSA-69015;R-HSA-69142;R-HSA-68950;R-HSA-169461;R-HSA-69016;R-HSA-69144;R-HSA-69019;R-HSA-69053;R-HSA-69116;R-HSA-169468;R-HSA-176956
R-HSA-5685938	HDR through Single Strand Annealing (SSA)	12	39	0.00268706	2.99e-07	9.82e-06	4	6	0.000472	9606	Homo sapiens	672;9156;641;1763;5982;83990;6117;5985;116028;83695;5888;580		R-HSA-5686642;R-HSA-5686657;R-HSA-5693564;R-HSA-5693580
R-HSA-1500620	Meiosis	18	92	0.00633871	3.07e-07	9.82e-06	11	15	0.0011811	9606	Homo sapiens	8970;8355;8344;8353;23224;3021;8351;653604;4292;29893;672;3018;641;675;256126;3014;5885;6117;5888;121504		R-HSA-912429;R-HSA-912505;R-HSA-912408;R-HSA-912458;R-HSA-912389;R-HSA-912503;R-HSA-912470;R-HSA-912496;R-HSA-912467;R-HSA-1214188;R-HSA-912450
R-HSA-68882	Mitotic Anaphase	31	248	0.017087	4.8e-07	1.45e-05	9	32	0.00251968	9606	Homo sapiens	348235;9700;11065;23047;1063;1062;57082;2491;991;151648;55143;147841;699;79019;4489;10376;9735;11004;9212;9232;10383;11130;64946;10403;55771;5885;701;5347;7846;54821;55839		R-HSA-9668419;R-HSA-174144;R-HSA-2467798;R-HSA-2467809;R-HSA-2545203;R-HSA-2467811;R-HSA-174202;R-HSA-2467775;R-HSA-174121
R-HSA-6804756	Regulation of TP53 Activity through Phosphorylation	18	95	0.0065454	4.84e-07	1.45e-05	8	26	0.00204724	9606	Homo sapiens	9212;6790;9156;5982;116028;64946;580;22974;890;672;641;1763;83990;6117;55902;5985;4247;83695		R-HSA-6805126;R-HSA-6798374;R-HSA-6805109;R-HSA-6799332;R-HSA-6798372;R-HSA-6805122;R-HSA-6805103;R-HSA-6805470
R-HSA-2426168	Activation of gene expression by SREBF (SREBP)	15	70	0.00482293	9.76e-07	2.9e-05	15	42	0.00330709	9606	Homo sapiens	4597;4047;3156;79071;2194;2224;3422;3157;2222;1595;6713;1717;7108;31;6309		R-HSA-1655833;R-HSA-1655835;R-HSA-1655836;R-HSA-1655824;R-HSA-1655827;R-HSA-1655826;R-HSA-1655828;R-HSA-1655848;R-HSA-1655850;R-HSA-1655852;R-HSA-1655823;R-HSA-1655843;R-HSA-1655845;R-HSA-1655844;R-HSA-1655847
R-HSA-73894	DNA Repair	39	368	0.0253548	9.98e-07	2.9e-05	196	327	0.025748	9606	Homo sapiens	8970;7468;5982;2177;116028;3363;2175;4292;890;672;10714;3018;675;29127;3014;2189;83990;5434;83695;54979;3978;8344;9156;580;641;1763;1069;55215;26762;57697;51750;6117;701;5985;5888;121504;51514;8914;10721		R-HSA-6785126;R-HSA-5656148;R-HSA-5656158;R-HSA-5685341;R-HSA-6786155;R-HSA-5683801;R-HSA-6786166;R-HSA-6782069;R-HSA-5685838;R-HSA-6786171;R-HSA-6785607;R-HSA-5690996;R-HSA-5686900;R-HSA-5690997;R-HSA-5686398;R-HSA-5691006;R-HSA-5693566;R-HSA-5693564;R-HSA-5691004;R-HSA-5691000;R-HSA-9629372;R-HSA-5693561;R-HSA-9629373;R-HSA-5691001;R-HSA-5693542;R-HSA-5655142;R-HSA-5693539;R-HSA-5693536;R-HSA-5…
R-HSA-5693554	Resolution of D-loop Structures through Synthesis-Dependent Strand Annealing (SDSA)	10	30	0.00206697	1.43e-06	3.95e-05	1	1	7.87e-05	9606	Homo sapiens	672;9156;641;1763;675;51750;83990;116028;5888;580		R-HSA-5693589
R-HSA-606279	Deposition of new CENPA-containing nucleosomes at the centromere	13	54	0.00372055	1.46e-06	3.95e-05	4	4	0.000315	9606	Homo sapiens	8970;8344;57082;64946;2491;55355;5928;55320;3018;79019;3014;121504;55839		R-HSA-606349;R-HSA-606287;R-HSA-606289;R-HSA-606326
R-HSA-774815	Nucleosome assembly	13	54	0.00372055	1.46e-06	3.95e-05	4	4	0.000315	9606	Homo sapiens	8970;8344;57082;64946;2491;55355;5928;55320;3018;79019;3014;121504;55839		R-HSA-606349;R-HSA-606287;R-HSA-606289;R-HSA-606326
R-HSA-176974	Unwinding of DNA	7	12	0.000827	1.52e-06	3.95e-05	4	4	0.000315	9606	Homo sapiens	84515;4173;4175;64785;8318;84296;51659		R-HSA-169461;R-HSA-176942;R-HSA-169468;R-HSA-176956
R-HSA-2299718	Condensation of Prophase Chromosomes	13	55	0.00378944	1.79e-06	4.46e-05	10	10	0.000787	9606	Homo sapiens	8970;8355;8344;8353;10051;10592;3021;8351;653604;54892;29781;3018;3014;5347;121504		R-HSA-2245218;R-HSA-2429719;R-HSA-2288097;R-HSA-2301205;R-HSA-2294580;R-HSA-2172678;R-HSA-2294600;R-HSA-2172666;R-HSA-2294574;R-HSA-2294590
R-HSA-1655829	Regulation of cholesterol biosynthesis by SREBP (SREBF)	16	86	0.00592531	2.6e-06	6.49e-05	17	52	0.00409449	9606	Homo sapiens	4597;4047;3156;79071;2194;3638;2224;3422;3157;2222;1595;6713;1717;7108;31;6309		R-HSA-1655833;R-HSA-1655835;R-HSA-1655836;R-HSA-1655824;R-HSA-1655827;R-HSA-1655826;R-HSA-1655828;R-HSA-1655848;R-HSA-1655850;R-HSA-1655852;R-HSA-1655823;R-HSA-2317531;R-HSA-2317530;R-HSA-1655843;R-HSA-1655845;R-HSA-1655844;R-HSA-1655847
R-HSA-453274	Mitotic G2-G2/M phases	26	214	0.0147444	6.52e-06	0.000156	60	80	0.00629921	9606	Homo sapiens	6790;7465;1063;9088;22974;890;10733;29028;995;55125;4489;79959;10376;4605;132660;10383;5928;1069;5500;701;5347;55835;54801;7846;51512;1869		R-HSA-380294;R-HSA-3002798;R-HSA-156678;R-HSA-8852354;R-HSA-170116;R-HSA-380303;R-HSA-170126;R-HSA-8852362;R-HSA-380311;R-HSA-3002811;R-HSA-156699;R-HSA-8853405;R-HSA-8854044;R-HSA-8854041;R-HSA-380455;R-HSA-187937;R-HSA-170149;R-HSA-3000327;R-HSA-170153;R-HSA-170158;R-HSA-8853419;R-HSA-170159;R-HSA-170156;R-HSA-8853429;R-HSA-187959;R-HSA-8852280;R-HSA-8853444;R-HSA-170055;R-HSA-4088441;R-HSA-408…
R-HSA-212300	PRC2 methylates histones and DNA	11	44	0.00303156	6.55e-06	0.000157	4	4	0.000315	9606	Homo sapiens	8970;8355;8344;8353;3021;8351;653604;5928;3018;2146;3014;1595;121504		R-HSA-212263;R-HSA-212222;R-HSA-212269;R-HSA-212252
R-HSA-68962	Activation of the pre-replicative complex	10	36	0.00248036	6.98e-06	0.00016	9	9	0.000709	9606	Homo sapiens	55388;990;84515;4173;23649;4175;81620;8318;6117;54979		R-HSA-68960;R-HSA-69299;R-HSA-68914;R-HSA-68917;R-HSA-68916;R-HSA-68919;R-HSA-68918;R-HSA-68954;R-HSA-68940
R-HSA-5693537	Resolution of D-Loop Structures	10	37	0.00254926	8.82e-06	0.000203	8	10	0.000787	9606	Homo sapiens	672;9156;641;1763;675;51750;83990;116028;5888;580		R-HSA-5693589;R-HSA-5686469;R-HSA-5686483;R-HSA-5693539;R-HSA-5693584;R-HSA-5686398;R-HSA-5686410;R-HSA-5686440
R-HSA-1538133	G0 and Early G1	10	38	0.00261816	1.11e-05	0.000244	27	27	0.00212598	9606	Homo sapiens	990;7153;5928;132660;9134;55723;5933;1869;4605;890		R-HSA-1362261;R-HSA-8964492;R-HSA-1227670;R-HSA-1227671;R-HSA-8961934;R-HSA-8961665;R-HSA-1362270;R-HSA-8964482;R-HSA-8964550;R-HSA-8964561;R-HSA-8964498;R-HSA-8961619;R-HSA-8964567;R-HSA-8964588;R-HSA-8964525;R-HSA-1363314;R-HSA-8978926;R-HSA-8964513;R-HSA-8964580;R-HSA-1363303;R-HSA-8964475;R-HSA-8964465;R-HSA-1363311;R-HSA-188345;R-HSA-8964531;R-HSA-1363306;R-HSA-8964471
R-HSA-156711	Polo-like kinase mediated events	8	23	0.00158468	1.18e-05	0.000261	12	15	0.0011811	9606	Homo sapiens	5928;132660;995;7465;5347;1063;9088;4605		R-HSA-162657;R-HSA-156678;R-HSA-4088298;R-HSA-4088299;R-HSA-4088441;R-HSA-4088134;R-HSA-156699;R-HSA-4088309;R-HSA-4088306;R-HSA-4088130;R-HSA-4088307;R-HSA-4088305
R-HSA-176187	Activation of ATR in response to replication stress	10	39	0.00268706	1.38e-05	0.00029	7	9	0.000709	9606	Homo sapiens	55388;990;84515;4173;4175;995;5982;8318;6117;5985		R-HSA-75010;R-HSA-176101;R-HSA-176298;R-HSA-176250;R-HSA-176264;R-HSA-176318;R-HSA-176175
R-HSA-69275	G2/M Transition	25	212	0.0146066	1.59e-05	0.000335	58	78	0.00614173	9606	Homo sapiens	6790;7465;1063;9088;22974;890;10733;29028;995;55125;4489;79959;10376;4605;132660;10383;5928;1069;5500;701;5347;55835;54801;7846;51512		R-HSA-380294;R-HSA-3002798;R-HSA-156678;R-HSA-8852354;R-HSA-170116;R-HSA-380303;R-HSA-170126;R-HSA-8852362;R-HSA-380311;R-HSA-3002811;R-HSA-156699;R-HSA-8853405;R-HSA-8854044;R-HSA-8854041;R-HSA-380455;R-HSA-170149;R-HSA-3000327;R-HSA-170153;R-HSA-170158;R-HSA-8853419;R-HSA-170159;R-HSA-170156;R-HSA-8853429;R-HSA-8852280;R-HSA-8853444;R-HSA-170055;R-HSA-4088441;R-HSA-4088309;R-HSA-4088306;R-HSA-4…
R-HSA-1474165	Reproduction	18	123	0.00847458	1.62e-05	0.00034	11	24	0.00188976	9606	Homo sapiens	8970;8355;8344;8353;23224;3021;8351;653604;4292;29893;672;3018;641;675;256126;3014;5885;6117;5888;121504		R-HSA-912429;R-HSA-912505;R-HSA-912408;R-HSA-912458;R-HSA-912389;R-HSA-912503;R-HSA-912470;R-HSA-912496;R-HSA-912467;R-HSA-1214188;R-HSA-912450
R-HSA-1362300	Transcription of E2F targets under negative control by p107 (RBL1) and p130 (RBL2) in complex with HDAC1	7	20	0.00137798	3.99e-05	0.000799	8	8	0.00063	9606	Homo sapiens	5928;132660;55723;5933;1869;4605;890		R-HSA-8964588;R-HSA-8961934;R-HSA-8978926;R-HSA-8964513;R-HSA-8964561;R-HSA-8964580;R-HSA-8964550;R-HSA-8964567
R-HSA-5334118	DNA methylation	9	36	0.00248036	4.47e-05	0.000894	7	7	0.000551	9606	Homo sapiens	8970;8355;8344;8353;3018;3014;1595;3021;121504;8351;653604		R-HSA-5334097;R-HSA-5334160;R-HSA-5334099;R-HSA-5334179;R-HSA-5334164;R-HSA-5334151;R-HSA-5334152
R-HSA-5693568	Resolution of D-loop Structures through Holliday Junction Intermediates	9	36	0.00248036	4.47e-05	0.000894	7	9	0.000709	9606	Homo sapiens	672;9156;641;1763;675;83990;116028;5888;580		R-HSA-5686469;R-HSA-5686483;R-HSA-5693539;R-HSA-5693584;R-HSA-5686398;R-HSA-5686410;R-HSA-5686440
R-HSA-157579	Telomere Maintenance	14	89	0.00613201	6.52e-05	0.00123836	22	23	0.00181102	9606	Homo sapiens	8970;8344;23649;5982;10714;3018;641;1763;51750;3014;6117;5985;121504;3978		R-HSA-174438;R-HSA-174439;R-HSA-181450;R-HSA-174441;R-HSA-164617;R-HSA-174446;R-HSA-174447;R-HSA-174444;R-HSA-164620;R-HSA-174445;R-HSA-163090;R-HSA-174451;R-HSA-174448;R-HSA-163120;R-HSA-174452;R-HSA-174427;R-HSA-163099;R-HSA-174456;R-HSA-163096;R-HSA-174425;R-HSA-176702;R-HSA-176700
R-HSA-2559582	Senescence-Associated Secretory Phenotype (SASP)	14	90	0.00620091	7.32e-05	0.00139111	13	22	0.00173228	9606	Homo sapiens	8970;8355;8344;8353;11065;2353;1032;1031;3021;8351;653604;890;55771;3018;3014;121504		R-HSA-182594;R-HSA-3790137;R-HSA-4568740;R-HSA-4568737;R-HSA-3797202;R-HSA-3790130;R-HSA-3788725;R-HSA-3788724;R-HSA-3788745;R-HSA-3797196;R-HSA-3788748;R-HSA-3788705;R-HSA-3788708
R-HSA-5633007	Regulation of TP53 Activity	21	178	0.012264	7.39e-05	0.00140434	15	98	0.00771654	9606	Homo sapiens	9212;6790;9156;5982;116028;1063;64946;580;22974;890;672;5928;641;1763;2224;83990;6117;55902;5985;4247;83695		R-HSA-6805638;R-HSA-6805126;R-HSA-6798374;R-HSA-6799332;R-HSA-6798372;R-HSA-6805122;R-HSA-6805103;R-HSA-3222072;R-HSA-3215295;R-HSA-6805640;R-HSA-6805109;R-HSA-6805620;R-HSA-6805650;R-HSA-6805470;R-HSA-6793661
R-HSA-5651801	PCNA-Dependent Long Patch Base Excision Repair	7	23	0.00158468	9.47e-05	0.00170532	6	6	0.000472	9606	Homo sapiens	10714;5982;6117;5985;3363;54979;3978		R-HSA-110368;R-HSA-110371;R-HSA-5651809;R-HSA-110363;R-HSA-5651805;R-HSA-110364
R-HSA-5661231	Metallothioneins bind metals	6	16	0.00110238	9.78e-05	0.00176125	13	27	0.00212598	9606	Homo sapiens	4493;4494;4496;4489;4501;4490		R-HSA-5662614;R-HSA-5662615;R-HSA-5662610;R-HSA-5662622;R-HSA-5662623;R-HSA-5662619;R-HSA-5662596;R-HSA-5662597;R-HSA-5661219;R-HSA-5662595;R-HSA-5661217;R-HSA-5661230;R-HSA-5662603
R-HSA-1362277	Transcription of E2F targets under negative control by DREAM complex	7	25	0.00172248	0.000157	0.00283312	12	12	0.000945	9606	Homo sapiens	990;7153;5928;132660;55723;5933;1869		R-HSA-8964475;R-HSA-8964492;R-HSA-8964525;R-HSA-8961665;R-HSA-8964513;R-HSA-8964465;R-HSA-8964482;R-HSA-8964498;R-HSA-8961619;R-HSA-188345;R-HSA-8964531;R-HSA-8964471
R-HSA-8854518	AURKA Activation by TPX2	12	74	0.00509853	0.000161	0.00290286	2	2	0.000157	9606	Homo sapiens	10733;6790;1069;10383;55125;5347;4489;55835;54801;79959;7846;22974		R-HSA-8853405;R-HSA-8853419
R-HSA-73728	RNA Polymerase I Promoter Opening	8	34	0.00234257	0.000177	0.00300291	1	2	0.000157	9606	Homo sapiens	8970;8355;8344;8353;3018;3014;3021;121504;8351;653604		R-HSA-73718
R-HSA-69186	Lagging Strand Synthesis	7	26	0.00179137	0.000199	0.00338983	11	11	0.000866	9606	Homo sapiens	10714;23649;1763;5982;6117;5985;3978		R-HSA-69152;R-HSA-69074;R-HSA-69173;R-HSA-69140;R-HSA-69063;R-HSA-69127;R-HSA-69142;R-HSA-69144;R-HSA-69053;R-HSA-69068;R-HSA-69116
R-HSA-2559580	Oxidative Stress Induced Senescence	15	114	0.00785448	0.000249	0.00423576	17	40	0.00314961	9606	Homo sapiens	8970;8355;8344;8353;2353;1032;1031;3021;8351;653604;5928;3018;2146;3014;8701;121504;1869		R-HSA-182594;R-HSA-3240787;R-HSA-3222546;R-HSA-3240765;R-HSA-3240957;R-HSA-3240766;R-HSA-3229089;R-HSA-3222593;R-HSA-3223200;R-HSA-450292;R-HSA-450325;R-HSA-3222533;R-HSA-3240295;R-HSA-3240777;R-HSA-3240783;R-HSA-3240782;R-HSA-3229102
R-HSA-5625740	RHO GTPases activate PKNs	12	80	0.00551192	0.000324	0.00518366	16	20	0.0015748	9606	Homo sapiens	8970;8355;8344;8353;3021;8351;653604;3018;29941;995;3014;5500;121504;3978		R-HSA-5623632;R-HSA-419232;R-HSA-5623667;R-HSA-75016;R-HSA-5671772;R-HSA-5625849;R-HSA-5625848;R-HSA-5625784;R-HSA-5625883;R-HSA-5671737;R-HSA-5625797;R-HSA-5625796;R-HSA-5671749;R-HSA-5623622;R-HSA-5625870;R-HSA-5625774
R-HSA-427413	NoRC negatively regulates rRNA expression	12	80	0.00551192	0.000324	0.00518366	5	7	0.000551	9606	Homo sapiens	8970;8355;8344;8353;3021;8351;653604;8819;3018;3014;1595;701;5434;121504		R-HSA-427366;R-HSA-427409;R-HSA-5227490;R-HSA-433672;R-HSA-427337
R-HSA-2559583	Cellular Senescence	21	199	0.0137109	0.000327	0.00523187	37	90	0.00708661	9606	Homo sapiens	8970;8355;8344;25915;9134;8353;11065;2353;1032;1031;3021;8351;653604;890;55771;5928;3018;3006;2146;3014;8701;121504;1869		R-HSA-182594;R-HSA-3790137;R-HSA-8979082;R-HSA-3790130;R-HSA-3240765;R-HSA-3240957;R-HSA-3788725;R-HSA-3788724;R-HSA-3240766;R-HSA-3229089;R-HSA-3223200;R-HSA-450325;R-HSA-3240295;R-HSA-3785711;R-HSA-3788705;R-HSA-187934;R-HSA-3788708;R-HSA-3229102;R-HSA-4568740;R-HSA-3240787;R-HSA-3222546;R-HSA-4568737;R-HSA-3209109;R-HSA-3797202;R-HSA-4647594;R-HSA-3788745;R-HSA-3222593;R-HSA-450292;R-HSA-32225…
R-HSA-427389	ERCC6 (CSB) and EHMT2 (G9a) positively regulate rRNA expression	9	48	0.00330715	0.000373	0.00597206	3	4	0.000315	9606	Homo sapiens	8970;8355;8344;5928;8353;3018;3014;3021;121504;8351;653604		R-HSA-427383;R-HSA-427404;R-HSA-427336
R-HSA-5660526	Response to metal ions	6	21	0.00144688	0.000415	0.00648403	13	31	0.00244094	9606	Homo sapiens	4493;4494;4496;4489;4501;4490		R-HSA-5662614;R-HSA-5662615;R-HSA-5662610;R-HSA-5662622;R-HSA-5662623;R-HSA-5662619;R-HSA-5662596;R-HSA-5662597;R-HSA-5661219;R-HSA-5662595;R-HSA-5661217;R-HSA-5661230;R-HSA-5662603
R-HSA-3214841	PKMTs methylate histone lysines	9	49	0.00337605	0.000432	0.00648403	20	22	0.00173228	9606	Homo sapiens	8355;5928;8353;84444;2146;7468;9070;121504;8351;653604;58508		R-HSA-5637686;R-HSA-5159245;R-HSA-5244692;R-HSA-5634802;R-HSA-5638332;R-HSA-5638333;R-HSA-5634750;R-HSA-5638141;R-HSA-5423038;R-HSA-5651654;R-HSA-5649799;R-HSA-5649764;R-HSA-5638157;R-HSA-5649802;R-HSA-5634729;R-HSA-4827383;R-HSA-5649800;R-HSA-4827382;R-HSA-5649801;R-HSA-5651657
R-HSA-5250924	B-WICH complex positively regulates rRNA expression	10	62	0.00427174	0.000577	0.00865369	3	3	0.000236	9606	Homo sapiens	8970;8355;8344;8353;3018;3014;5434;3021;121504;55839;8351;653604		R-HSA-5250930;R-HSA-5250947;R-HSA-5250938
R-HSA-68884	Mitotic Telophase/Cytokinesis	5	15	0.00103349	0.000634	0.0095052	4	4	0.000315	9606	Homo sapiens	5885;5347;10112;23047;9493		R-HSA-156723;R-HSA-2470935;R-HSA-156673;R-HSA-2468040
R-HSA-73884	Base Excision Repair	13	99	0.006821	0.000641	0.00961229	36	105	0.00826772	9606	Homo sapiens	8970;8344;5982;3363;10714;3018;29127;3014;6117;5985;121504;54979;3978		R-HSA-5651792;R-HSA-5649873;R-HSA-73931;R-HSA-5651805;R-HSA-5651739;R-HSA-5649883;R-HSA-73932;R-HSA-5649734;R-HSA-5651782;R-HSA-110226;R-HSA-111253;R-HSA-9629195;R-HSA-110360;R-HSA-110363;R-HSA-5651789;R-HSA-5651723;R-HSA-110364;R-HSA-110368;R-HSA-110371;R-HSA-110375;R-HSA-5649726;R-HSA-5649854;R-HSA-110376;R-HSA-5649724;R-HSA-9629497;R-HSA-5649725;R-HSA-5651773;R-HSA-5649723;R-HSA-110380;R-HSA-9…
R-HSA-73854	RNA Polymerase I Promoter Clearance	12	87	0.00599421	0.000672	0.0100797	8	10	0.000787	9606	Homo sapiens	8970;8355;8344;8353;3021;8351;653604;5928;3018;3014;701;5434;121504;55839		R-HSA-73718;R-HSA-73769;R-HSA-73865;R-HSA-73736;R-HSA-73739;R-HSA-74986;R-HSA-73757;R-HSA-73758
R-HSA-110373	Resolution of AP sites via the multiple-nucleotide patch replacement pathway	7	32	0.00220477	0.00068	0.0101934	16	19	0.00149606	9606	Homo sapiens	10714;5982;6117;5985;3363;54979;3978		R-HSA-110368;R-HSA-110371;R-HSA-5651792;R-HSA-5649873;R-HSA-5649854;R-HSA-5651773;R-HSA-5651805;R-HSA-5651739;R-HSA-5649883;R-HSA-5651782;R-HSA-111253;R-HSA-5651809;R-HSA-110363;R-HSA-5651789;R-HSA-5651723;R-HSA-110364
R-HSA-73772	RNA Polymerase I Promoter Escape	10	64	0.00440954	0.000733	0.0102615	2	2	0.000157	9606	Homo sapiens	8970;8355;8344;8353;3018;3014;5434;701;3021;121504;8351;653604		R-HSA-73769;R-HSA-74986
R-HSA-73864	RNA Polymerase I Transcription	12	89	0.00613201	0.000816	0.0114185	11	14	0.00110236	9606	Homo sapiens	8970;8355;8344;8353;3021;8351;653604;5928;3018;3014;701;5434;121504;55839		R-HSA-74993;R-HSA-74992;R-HSA-74994;R-HSA-73718;R-HSA-73769;R-HSA-73865;R-HSA-73736;R-HSA-73739;R-HSA-74986;R-HSA-73757;R-HSA-73758
R-HSA-5250941	Negative epigenetic regulation of rRNA expression	12	89	0.00613201	0.000816	0.0114185	8	12	0.000945	9606	Homo sapiens	8970;8355;8344;8353;3021;8351;653604;8819;3018;3014;1595;701;5434;121504		R-HSA-427366;R-HSA-427527;R-HSA-427409;R-HSA-427514;R-HSA-5227490;R-HSA-433672;R-HSA-427528;R-HSA-427337
R-HSA-6791312	TP53 Regulates Transcription of Cell Cycle Genes	10	65	0.00447844	0.000823	0.0115239	14	42	0.00330709	9606	Homo sapiens	144455;6790;9134;79733;28984;995;55835;5933;1869;890		R-HSA-6791235;R-HSA-6801666;R-HSA-8953037;R-HSA-6803917;R-HSA-6798347;R-HSA-8952996;R-HSA-6798282;R-HSA-6798353;R-HSA-6802973;R-HSA-6798268;R-HSA-69562;R-HSA-187934;R-HSA-6798299;R-HSA-8953013
R-HSA-8936459	RUNX1 regulates genes involved in megakaryocyte differentiation and platelet function	11	78	0.00537412	0.00093	0.0130161	20	33	0.00259843	9606	Homo sapiens	8970;8355;8344;8353;9070;3021;8351;653604;3018;3014;121504;55839;58508		R-HSA-8936584;R-HSA-8936616;R-HSA-8937097;R-HSA-8937037;R-HSA-8936621;R-HSA-8936608;R-HSA-8936481;R-HSA-8936995;R-HSA-8937016;R-HSA-8937113;R-HSA-8937050;R-HSA-8935740;R-HSA-8936989;R-HSA-8937118;R-HSA-8937022;R-HSA-8935730;R-HSA-8936979;R-HSA-8935731;R-HSA-8936628;R-HSA-8936599
R-HSA-2565942	Regulation of PLK1 Activity at G2/M Transition	12	92	0.00633871	0.00107848	0.0141783	8	12	0.000945	9606	Homo sapiens	10733;6790;1069;10383;55125;5500;5347;4489;55835;54801;79959;7846		R-HSA-3000319;R-HSA-3002798;R-HSA-3002811;R-HSA-2562526;R-HSA-2574845;R-HSA-3000327;R-HSA-3000310;R-HSA-2574840
R-HSA-174417	Telomere C-strand (Lagging Strand) Synthesis	8	45	0.00310045	0.00109064	0.0141783	14	14	0.00110236	9606	Homo sapiens	10714;23649;641;1763;5982;6117;5985;3978		R-HSA-174438;R-HSA-174439;R-HSA-174441;R-HSA-174446;R-HSA-174447;R-HSA-174444;R-HSA-174445;R-HSA-174451;R-HSA-174448;R-HSA-174452;R-HSA-174427;R-HSA-174456;R-HSA-174425;R-HSA-176702
R-HSA-427359	SIRT1 negatively regulates rRNA expression	8	45	0.00310045	0.00109064	0.0141783	3	5	0.000394	9606	Homo sapiens	8970;8355;8344;8353;3018;3014;3021;121504;8351;653604		R-HSA-427527;R-HSA-427514;R-HSA-427528
R-HSA-5250913	Positive epigenetic regulation of rRNA expression	11	80	0.00551192	0.00113557	0.0147624	6	7	0.000551	9606	Homo sapiens	8970;8355;8344;8353;3021;8351;653604;5928;3018;3014;5434;121504;55839		R-HSA-427383;R-HSA-5250930;R-HSA-5250947;R-HSA-5250938;R-HSA-427404;R-HSA-427336
R-HSA-983189	Kinesins	10	68	0.00468513	0.00114983	0.0149478	7	14	0.00110236	9606	Homo sapiens	29127;56992;10383;7846;10376;10112;3832;1062;11004;9493		R-HSA-984606;R-HSA-983259;R-HSA-990489;R-HSA-984648;R-HSA-984821;R-HSA-983266;R-HSA-984689
R-HSA-3700989	Transcriptional Regulation by TP53	37	486	0.0334849	0.00139014	0.0180718	40	259	0.0203937	9606	Homo sapiens	6790;5982;2353;2177;116028;1063;22974;4292;890;144455;672;79733;995;2224;83990;55902;5434;4247;83695;5933;3978;9212;9156;9134;64946;580;5928;641;1763;28984;55215;6117;701;5985;55835;307;1869		R-HSA-6797606;R-HSA-6798374;R-HSA-6799332;R-HSA-6798372;R-HSA-8953037;R-HSA-6805103;R-HSA-3222072;R-HSA-5632732;R-HSA-3215295;R-HSA-5631941;R-HSA-6805109;R-HSA-6805620;R-HSA-6797616;R-HSA-6793661;R-HSA-6798268;R-HSA-187934;R-HSA-6800250;R-HSA-6806394;R-HSA-6806392;R-HSA-6805638;R-HSA-6805126;R-HSA-6791235;R-HSA-6805122;R-HSA-6801666;R-HSA-6803917;R-HSA-6806412;R-HSA-6798347;R-HSA-8952996;R-HSA-67…
R-HSA-5696397	Gap-filling DNA repair synthesis and ligation in GG-NER	6	27	0.00186027	0.00150058	0.0189055	2	2	0.000157	9606	Homo sapiens	10714;5982;6117;5985;54979;3978		R-HSA-5690997;R-HSA-5691001
R-HSA-380284	Loss of proteins required for interphase microtubule organization from the centrosome	10	71	0.00489183	0.00157546	0.0189055	3	3	0.000236	9606	Homo sapiens	10733;1069;10383;55125;5347;4489;55835;54801;79959;7846		R-HSA-380294;R-HSA-380272;R-HSA-380303
R-HSA-380259	Loss of Nlp from mitotic centrosomes	10	71	0.00489183	0.00157546	0.0189055	2	2	0.000157	9606	Homo sapiens	10733;1069;10383;55125;5347;4489;55835;54801;79959;7846		R-HSA-380272;R-HSA-380303
R-HSA-8957322	Metabolism of steroids	27	322	0.0221855	0.00162646	0.0195175	50	235	0.0185039	9606	Homo sapiens	4496;4597;79071;2230;2194;3638;51144;2224;3157;2222;1595;1718;1717;6307;31;6309;50814;39;4047;3156;3006;3422;10682;51478;6713;7108		R-HSA-1655833;R-HSA-1655835;R-HSA-194689;R-HSA-191366;R-HSA-1655836;R-HSA-194698;R-HSA-1655824;R-HSA-1655827;R-HSA-1655826;R-HSA-1655828;R-HSA-191382;R-HSA-1655823;R-HSA-193054;R-HSA-194718;R-HSA-193052;R-HSA-191402;R-HSA-193064;R-HSA-193065;R-HSA-191405;R-HSA-196402;R-HSA-1655848;R-HSA-1655850;R-HSA-191414;R-HSA-1655852;R-HSA-8868402;R-HSA-1655843;R-HSA-1655845;R-HSA-1655844;R-HSA-1655847;R-HSA-…
R-HSA-69231	Cyclin D associated events in G1	8	48	0.00330715	0.00162979	0.0195575	13	14	0.00110236	9606	Homo sapiens	896;701;6502;1032;1031;55723;5933;1869		R-HSA-182594;R-HSA-8942607;R-HSA-9018017;R-HSA-69227;R-HSA-8941895;R-HSA-8941915;R-HSA-1363328;R-HSA-1363331;R-HSA-8942803;R-HSA-8942836;R-HSA-1226094;R-HSA-1226095;R-HSA-1363274
R-HSA-69236	G1 Phase	8	48	0.00330715	0.00162979	0.0195575	13	14	0.00110236	9606	Homo sapiens	896;701;6502;1032;1031;55723;5933;1869		R-HSA-182594;R-HSA-8942607;R-HSA-9018017;R-HSA-69227;R-HSA-8941895;R-HSA-8941915;R-HSA-1363328;R-HSA-1363331;R-HSA-8942803;R-HSA-8942836;R-HSA-1226094;R-HSA-1226095;R-HSA-1363274
R-HSA-69183	Processive synthesis on the lagging strand	5	19	0.00130908	0.00178775	0.0214531	7	7	0.000551	9606	Homo sapiens	10714;23649;1763;6117;3978		R-HSA-69152;R-HSA-69173;R-HSA-69140;R-HSA-69127;R-HSA-69142;R-HSA-69144;R-HSA-69116
R-HSA-212165	Epigenetic regulation of gene expression	15	139	0.00957696	0.00179321	0.0215185	25	34	0.00267717	9606	Homo sapiens	8970;8355;8344;8353;3021;8351;653604;8819;5928;3018;2146;3014;1595;701;5434;121504;55839		R-HSA-5334097;R-HSA-427527;R-HSA-5334160;R-HSA-5334099;R-HSA-5334164;R-HSA-427404;R-HSA-433672;R-HSA-427528;R-HSA-427336;R-HSA-427337;R-HSA-5250947;R-HSA-5334151;R-HSA-427409;R-HSA-5334152;R-HSA-212252;R-HSA-427366;R-HSA-5250930;R-HSA-212263;R-HSA-5250938;R-HSA-5227490;R-HSA-212269;R-HSA-427383;R-HSA-5334179;R-HSA-427514;R-HSA-212222
R-HSA-5625886	Activated PKN1 stimulates transcription of AR (androgen receptor) regulated genes KLK2 and KLK3	8	49	0.00337605	0.00185012	0.0217044	8	11	0.000866	9606	Homo sapiens	8970;8355;8344;8353;3018;3014;3021;121504;8351;653604		R-HSA-5625797;R-HSA-5625796;R-HSA-5625870;R-HSA-5625774;R-HSA-5625849;R-HSA-5625848;R-HSA-5625784;R-HSA-5625883
R-HSA-5620912	Anchoring of the basal body to the plasma membrane	12	99	0.006821	0.00197313	0.0217044	8	9	0.000709	9606	Homo sapiens	10733;1069;347240;10383;55125;5347;4489;55835;54801;79959;7846;23677		R-HSA-5626228;R-HSA-5626227;R-HSA-5626220;R-HSA-5626223;R-HSA-5626681;R-HSA-5617816;R-HSA-5626699;R-HSA-5638009
R-HSA-1221632	Meiotic synapsis	9	62	0.00427174	0.00217425	0.0239168	6	6	0.000472	9606	Homo sapiens	8970;672;8344;3018;256126;3014;5885;23224;121504		R-HSA-912505;R-HSA-912408;R-HSA-912389;R-HSA-912470;R-HSA-912467;R-HSA-912450
R-HSA-180786	Extension of Telomeres	9	62	0.00427174	0.00217425	0.0239168	20	21	0.00165354	9606	Homo sapiens	10714;23649;641;1763;5982;51750;6117;5985;3978		R-HSA-174438;R-HSA-174439;R-HSA-174441;R-HSA-164617;R-HSA-174446;R-HSA-174447;R-HSA-174444;R-HSA-164620;R-HSA-174445;R-HSA-163090;R-HSA-174451;R-HSA-174448;R-HSA-163120;R-HSA-174452;R-HSA-174427;R-HSA-163099;R-HSA-174456;R-HSA-163096;R-HSA-174425;R-HSA-176702
R-HSA-6804116	TP53 Regulates Transcription of Genes Involved in G1 Cell Cycle Arrest	5	20	0.00137798	0.00222852	0.0245138	8	17	0.00133858	9606	Homo sapiens	144455;9134;79733;1869;890		R-HSA-8953037;R-HSA-6798353;R-HSA-69562;R-HSA-187934;R-HSA-6798347;R-HSA-6798299;R-HSA-8952996;R-HSA-8953013
R-HSA-69002	DNA Replication Pre-Initiation	11	88	0.00606311	0.0023684	0.0260524	15	21	0.00165354	9606	Homo sapiens	55388;990;84515;4173;23649;4175;81620;8318;6117;1869;54979		R-HSA-68960;R-HSA-68712;R-HSA-68940;R-HSA-176973;R-HSA-68849;R-HSA-68688;R-HSA-69299;R-HSA-68914;R-HSA-68917;R-HSA-68916;R-HSA-68919;R-HSA-68918;R-HSA-68826;R-HSA-68954;R-HSA-68637
R-HSA-3214815	HDACs deacetylate histones	9	63	0.00434064	0.00241617	0.0265778	4	4	0.000315	9606	Homo sapiens	8332;8970;8355;8344;8819;5928;8353;3018;121504;8351;653604		R-HSA-3777129;R-HSA-3782637;R-HSA-3782655;R-HSA-3769447
R-HSA-110314	Recognition of DNA damage by PCNA-containing replication complex	6	30	0.00206697	0.00252716	0.0277987	5	6	0.000472	9606	Homo sapiens	10714;5982;6117;5985;51514;54979		R-HSA-5652005;R-HSA-5655466;R-HSA-5651992;R-HSA-5655481;R-HSA-5652009
R-HSA-5619507	Activation of HOX genes during differentiation	13	116	0.00799228	0.00256379	0.0280455	31	43	0.00338583	9606	Homo sapiens	8970;8355;8344;8353;9070;3021;8351;653604;5928;3018;2146;3014;5434;121504;58508		R-HSA-5617877;R-HSA-5617492;R-HSA-5617431;R-HSA-5621010;R-HSA-5617874;R-HSA-6810159;R-HSA-6810158;R-HSA-5617887;R-HSA-5617862;R-HSA-6810161;R-HSA-5617859;R-HSA-5617484;R-HSA-5617676;R-HSA-5693644;R-HSA-5617486;R-HSA-5617672;R-HSA-5617483;R-HSA-5617867;R-HSA-5621002;R-HSA-5617866;R-HSA-5617462;R-HSA-5617650;R-HSA-5617661;R-HSA-5617471;R-HSA-5617445;R-HSA-5617452;R-HSA-5617454;R-HSA-6810139;R-HSA-5…
R-HSA-5617472	Activation of anterior HOX genes in hindbrain development during early embryogenesis	13	116	0.00799228	0.00256379	0.0280455	31	43	0.00338583	9606	Homo sapiens	8970;8355;8344;8353;9070;3021;8351;653604;5928;3018;2146;3014;5434;121504;58508		R-HSA-5617877;R-HSA-5617492;R-HSA-5617431;R-HSA-5621010;R-HSA-5617874;R-HSA-6810159;R-HSA-6810158;R-HSA-5617887;R-HSA-5617862;R-HSA-6810161;R-HSA-5617859;R-HSA-5617484;R-HSA-5617676;R-HSA-5693644;R-HSA-5617486;R-HSA-5617672;R-HSA-5617483;R-HSA-5617867;R-HSA-5621002;R-HSA-5617866;R-HSA-5617462;R-HSA-5617650;R-HSA-5617661;R-HSA-5617471;R-HSA-5617445;R-HSA-5617452;R-HSA-5617454;R-HSA-6810139;R-HSA-5…
R-HSA-453276	Regulation of mitotic cell cycle	11	90	0.00620091	0.00280455	0.0280455	36	38	0.00299213	9606	Homo sapiens	9212;991;26271;6790;55771;9232;11065;701;6502;5347;890		R-HSA-174144;R-HSA-174209;R-HSA-174088;R-HSA-174159;R-HSA-174157;R-HSA-179410;R-HSA-188371;R-HSA-174227;R-HSA-174224;R-HSA-174097;R-HSA-174171;R-HSA-174235;R-HSA-174104;R-HSA-179417;R-HSA-174105;R-HSA-174238;R-HSA-174174;R-HSA-188191;R-HSA-179421;R-HSA-174119;R-HSA-174122;R-HSA-174058;R-HSA-174120;R-HSA-174121;R-HSA-174057;R-HSA-141423;R-HSA-174255;R-HSA-174195;R-HSA-174070;R-HSA-174132;R-HSA-141…
R-HSA-174143	APC/C-mediated degradation of cell cycle proteins	11	90	0.00620091	0.00280455	0.0280455	36	38	0.00299213	9606	Homo sapiens	9212;991;26271;6790;55771;9232;11065;701;6502;5347;890		R-HSA-174144;R-HSA-174209;R-HSA-174088;R-HSA-174159;R-HSA-174157;R-HSA-179410;R-HSA-188371;R-HSA-174227;R-HSA-174224;R-HSA-174097;R-HSA-174171;R-HSA-174235;R-HSA-174104;R-HSA-179417;R-HSA-174105;R-HSA-174238;R-HSA-174174;R-HSA-188191;R-HSA-179421;R-HSA-174119;R-HSA-174122;R-HSA-174058;R-HSA-174120;R-HSA-174121;R-HSA-174057;R-HSA-141423;R-HSA-174255;R-HSA-174195;R-HSA-174070;R-HSA-174132;R-HSA-141…
R-HSA-5358565	Mismatch repair (MMR) directed by MSH2:MSH6 (MutSalpha)	5	22	0.00151578	0.00333958	0.0333958	7	10	0.000787	9606	Homo sapiens	10714;9156;6117;4292;3978		R-HSA-5358592;R-HSA-5358579;R-HSA-5358597;R-HSA-5358599;R-HSA-5358518;R-HSA-5444523;R-HSA-5358510
R-HSA-5358606	Mismatch repair (MMR) directed by MSH2:MSH3 (MutSbeta)	5	22	0.00151578	0.00333958	0.0333958	6	9	0.000709	9606	Homo sapiens	10714;9156;6117;4292;3978		R-HSA-5358545;R-HSA-5358592;R-HSA-5358512;R-HSA-5358579;R-HSA-5358519;R-HSA-5358619
R-HSA-69273	Cyclin A/B1/B2 associated events during G2/M transition	6	32	0.00220477	0.00345752	0.0345752	15	25	0.0019685	9606	Homo sapiens	995;7465;701;5347;9088;890		R-HSA-170087;R-HSA-170055;R-HSA-170116;R-HSA-170084;R-HSA-4088024;R-HSA-170149;R-HSA-170088;R-HSA-170153;R-HSA-170158;R-HSA-170126;R-HSA-170159;R-HSA-170156;R-HSA-170070;R-HSA-69756;R-HSA-170076
R-HSA-68875	Mitotic Prophase	14	135	0.00930136	0.0035524	0.035524	17	34	0.00267717	9606	Homo sapiens	8970;8355;8344;8353;10051;10592;3021;8351;653604;54892;29781;3018;23175;3014;5347;121504		R-HSA-2245218;R-HSA-2288097;R-HSA-2172194;R-HSA-2314566;R-HSA-5221130;R-HSA-5195402;R-HSA-2172678;R-HSA-2294600;R-HSA-2294574;R-HSA-2214351;R-HSA-2984226;R-HSA-4419948;R-HSA-2429719;R-HSA-2301205;R-HSA-2294580;R-HSA-2172666;R-HSA-2294590
R-HSA-201722	Formation of the beta-catenin:TCF transactivating complex	9	67	0.00461623	0.00360524	0.0360524	3	13	0.00102362	9606	Homo sapiens	8970;8355;8344;8353;3018;3014;9070;3021;121504;8351;653604		R-HSA-3364026;R-HSA-3364014;R-HSA-3451147
R-HSA-6807062	Cholesterol biosynthesis via lathosterol	4	14	0.000965	0.00383239	0.0383239	4	4	0.000315	9606	Homo sapiens	10682;1718;1717;6309		R-HSA-6807055;R-HSA-6807053;R-HSA-6807052;R-HSA-6807064
R-HSA-6807047	Cholesterol biosynthesis via desmosterol	4	14	0.000965	0.00383239	0.0383239	4	4	0.000315	9606	Homo sapiens	10682;1718;1717;6309		R-HSA-196402;R-HSA-195664;R-HSA-196417;R-HSA-195690
R-HSA-380270	Recruitment of mitotic centrosome proteins and complexes	10	81	0.00558082	0.00399127	0.0399127	3	3	0.000236	9606	Homo sapiens	10733;1069;10383;55125;5347;4489;55835;54801;79959;7846		R-HSA-380311;R-HSA-380455;R-HSA-380283
R-HSA-5358508	Mismatch Repair	5	23	0.00158468	0.00402348	0.0402348	11	17	0.00133858	9606	Homo sapiens	10714;9156;6117;4292;3978		R-HSA-5358545;R-HSA-5358592;R-HSA-5358512;R-HSA-5358579;R-HSA-5358597;R-HSA-5358599;R-HSA-5358519;R-HSA-5358518;R-HSA-5444523;R-HSA-5358619;R-HSA-5358510
R-HSA-5693571	Nonhomologous End-Joining (NHEJ)	8	57	0.00392724	0.0045755	0.0424297	4	13	0.00102362	9606	Homo sapiens	8970;672;8344;3018;7468;3014;121504;580		R-HSA-5686900;R-HSA-5686704;R-HSA-5693599;R-HSA-5686685
R-HSA-380287	Centrosome maturation	10	83	0.00571862	0.00471441	0.0424297	6	6	0.000472	9606	Homo sapiens	10733;1069;10383;55125;5347;4489;55835;54801;79959;7846		R-HSA-380311;R-HSA-380455;R-HSA-380294;R-HSA-380272;R-HSA-380303;R-HSA-380283
R-HSA-380320	Recruitment of NuMA to mitotic centrosomes	11	97	0.0066832	0.00486505	0.0437855	2	2	0.000157	9606	Homo sapiens	10733;1069;10383;55125;5347;4489;55835;54801;79959;7846;10376		R-HSA-380316;R-HSA-380508
R-HSA-2514853	Condensation of Prometaphase Chromosomes	4	15	0.00103349	0.00487828	0.0439045	4	4	0.000315	9606	Homo sapiens	10051;10592;9918;64151		R-HSA-2514854;R-HSA-2529015;R-HSA-2520883;R-HSA-2529020
R-HSA-8953750	Transcriptional Regulation by E2F6	7	46	0.00316935	0.00509068	0.0458161	17	33	0.00259843	9606	Homo sapiens	6241;672;5928;2146;8701;5888;1869		R-HSA-9007561;R-HSA-9007465;R-HSA-9007496;R-HSA-9007464;R-HSA-9007467;R-HSA-8953452;R-HSA-8954082;R-HSA-9007462;R-HSA-9007640;R-HSA-9007514;R-HSA-8961982;R-HSA-8954110;R-HSA-9007582;R-HSA-9007283;R-HSA-9007605;R-HSA-8953556;R-HSA-9007447
R-HSA-9616222	Transcriptional regulation of granulopoiesis	9	71	0.00489183	0.00521119	0.0469007	4	27	0.00212598	9606	Homo sapiens	8970;8355;8344;8353;3018;3014;3021;121504;8351;1869;653604		R-HSA-9618582;R-HSA-8865505;R-HSA-9618586;R-HSA-9634445
R-HSA-5656169	Termination of translesion DNA synthesis	6	35	0.00241146	0.00530064	0.0477058	8	9	0.000709	9606	Homo sapiens	10714;26762;5982;6117;5985;54979		R-HSA-5653766;R-HSA-5653780;R-HSA-5653840;R-HSA-5653838;R-HSA-5653756;R-HSA-5653786;R-HSA-5653770;R-HSA-5653754
R-HSA-176417	Phosphorylation of Emi1	3	8	0.000551	0.00577903	0.0520113	2	2	0.000157	9606	Homo sapiens	991;26271;5347		R-HSA-174122;R-HSA-174174
R-HSA-69091	Polymerase switching	4	16	0.00110238	0.00610028	0.0549025	4	4	0.000315	9606	Homo sapiens	10714;23649;5982;5985		R-HSA-69074;R-HSA-69063;R-HSA-69053;R-HSA-69068
R-HSA-69109	Leading Strand Synthesis	4	16	0.00110238	0.00610028	0.0549025	4	4	0.000315	9606	Homo sapiens	10714;23649;5982;5985		R-HSA-69074;R-HSA-69063;R-HSA-69053;R-HSA-69068
R-HSA-73933	Resolution of Abasic Sites (AP sites)	7	48	0.00330715	0.00636342	0.0558052	29	43	0.00338583	9606	Homo sapiens	10714;5982;6117;5985;3363;54979;3978		R-HSA-5651792;R-HSA-5649873;R-HSA-73931;R-HSA-5651805;R-HSA-5651739;R-HSA-5649883;R-HSA-73932;R-HSA-5649734;R-HSA-5651782;R-HSA-111253;R-HSA-110360;R-HSA-110363;R-HSA-5651789;R-HSA-5651723;R-HSA-110364;R-HSA-110368;R-HSA-110371;R-HSA-110375;R-HSA-5649726;R-HSA-5649854;R-HSA-110376;R-HSA-5649724;R-HSA-5649725;R-HSA-5651773;R-HSA-5649723;R-HSA-110380;R-HSA-5651809;R-HSA-5649708;R-HSA-5649705
R-HSA-977225	Amyloid fiber formation	10	88	0.00606311	0.00697565	0.0558052	5	33	0.00259843	9606	Homo sapiens	8970;8355;8344;3018;8353;2189;3014;51016;3021;121504;8351;653604		R-HSA-976734;R-HSA-5692934;R-HSA-977224;R-HSA-5692941;R-HSA-977136
R-HSA-1912408	Pre-NOTCH Transcription and Translation	10	89	0.00613201	0.00751461	0.0601169	7	28	0.00220472	9606	Homo sapiens	8970;8355;8344;8353;3018;3014;3021;121504;55839;8351;1869;653604		R-HSA-9604834;R-HSA-1912415;R-HSA-9017835;R-HSA-4395231;R-HSA-1912416;R-HSA-9604831;R-HSA-9604829
R-HSA-174414	Processive synthesis on the C-strand of the telomere	5	27	0.00186027	0.00777158	0.0621726	7	7	0.000551	9606	Homo sapiens	10714;641;1763;6117;3978		R-HSA-174451;R-HSA-174438;R-HSA-174456;R-HSA-174441;R-HSA-174446;R-HSA-174444;R-HSA-174445
R-HSA-69166	Removal of the Flap Intermediate	4	18	0.00124018	0.00911952	0.0729561	4	4	0.000315	9606	Homo sapiens	10714;23649;1763;6117		R-HSA-69152;R-HSA-69140;R-HSA-69142;R-HSA-69144
R-HSA-69052	Switching of origins to a post-replicative state	10	92	0.00633871	0.00932572	0.0746058	7	9	0.000709	9606	Homo sapiens	990;84515;4173;55771;9134;4175;11065;81620;6502;890		R-HSA-68944;R-HSA-68946;R-HSA-69015;R-HSA-69016;R-HSA-69019;R-HSA-69005;R-HSA-69006
R-HSA-6811434	COPI-dependent Golgi-to-ER retrograde traffic	11	107	0.00737219	0.00970589	0.0776472	3	11	0.000866	9606	Homo sapiens	29127;56992;10383;81691;7846;10376;10112;3832;1062;11004;9493		R-HSA-6811427;R-HSA-6811426;R-HSA-6811423
R-HSA-6782210	Gap-filling DNA repair synthesis and ligation in TC-NER	8	66	0.00454733	0.0105178	0.0841424	2	2	0.000157	9606	Homo sapiens	10714;5982;5434;701;6117;5985;54979;3978		R-HSA-6782227;R-HSA-6782208
R-HSA-5693565	Recruitment and ATM-mediated phosphorylation of repair and signaling proteins at DNA double strand breaks	8	66	0.00454733	0.0105178	0.0841424	30	35	0.00275591	9606	Homo sapiens	8970;672;8344;3018;7468;3014;121504;580		R-HSA-5683735;R-HSA-5682967;R-HSA-69891;R-HSA-5682965;R-HSA-5683986;R-HSA-5682588;R-HSA-5683930;R-HSA-5682586;R-HSA-5683801;R-HSA-5659781;R-HSA-5683077;R-HSA-5682629;R-HSA-5693583;R-HSA-5683405;R-HSA-5682992;R-HSA-5693566;R-HSA-5683967;R-HSA-5683964;R-HSA-5683384;R-HSA-5683385;R-HSA-5682598;R-HSA-5682983;R-HSA-5693602;R-HSA-5693536;R-HSA-5683425;R-HSA-5693551;R-HSA-5682607;R-HSA-5682863;R-HSA-569…
R-HSA-156590	Glutathione conjugation	8	67	0.00461623	0.0114235	0.0913882	5	14	0.00110236	9606	Homo sapiens	29941;2687;55972;4047		R-HSA-1247939;R-HSA-176054;R-HSA-1247910;R-HSA-8943279;R-HSA-6785928
R-HSA-5578749	Transcriptional regulation by small RNAs	9	81	0.00558082	0.0116423	0.0931387	1	5	0.000394	9606	Homo sapiens	8970;8355;8344;8353;3018;3014;5434;3021;121504;8351;653604		R-HSA-5578742
R-HSA-6783310	Fanconi Anemia Pathway	6	42	0.00289376	0.012249	0.0979922	13	13	0.00102362	9606	Homo sapiens	55215;57697;2189;6117;2177;2175		R-HSA-6785607;R-HSA-6785126;R-HSA-6785732;R-HSA-6785986;R-HSA-6788385;R-HSA-6786155;R-HSA-6788392;R-HSA-6786166;R-HSA-6785361;R-HSA-6785087;R-HSA-6785342;R-HSA-6786171;R-HSA-6785594
R-HSA-141405	Inhibition of the proteolytic activity of APC/C required for the onset of anaphase by mitotic spindle checkpoint components	4	20	0.00137798	0.0129752	0.0981489	3	3	0.000236	9606	Homo sapiens	991;55771;11065;701		R-HSA-141429;R-HSA-141423;R-HSA-141437
R-HSA-141430	Inactivation of APC/C via direct inhibition of the APC/C complex	4	20	0.00137798	0.0129752	0.0981489	2	2	0.000157	9606	Homo sapiens	991;55771;11065;701		R-HSA-141423;R-HSA-141437
R-HSA-68689	CDC6 association with the ORC:origin complex	3	11	0.000758	0.0136248	0.0981489	2	2	0.000157	9606	Homo sapiens	990;84515;1869		R-HSA-68688;R-HSA-68637
R-HSA-1912422	Pre-NOTCH Expression and Processing	11	113	0.00778559	0.0140213	0.0981489	8	38	0.00299213	9606	Homo sapiens	8970;8355;8344;8353;2175;3021;8351;653604;3018;3014;121504;55839;1869		R-HSA-9604834;R-HSA-1912415;R-HSA-9017835;R-HSA-1912374;R-HSA-4395231;R-HSA-1912416;R-HSA-9604831;R-HSA-9604829
R-HSA-68881	Mitotic Metaphase/Anaphase Transition	2	4	0.000276	0.0141112	0.0987786	1	1	7.87e-05	9606	Homo sapiens	26271;5347		R-HSA-163010
R-HSA-73893	DNA Damage Bypass	7	57	0.00392724	0.0151595	0.106116	31	34	0.00267717	9606	Homo sapiens	10714;26762;5982;6117;5985;51514;54979		R-HSA-5655892;R-HSA-5656148;R-HSA-5653780;R-HSA-5653840;R-HSA-5656158;R-HSA-5655965;R-HSA-5653786;R-HSA-5655835;R-HSA-5651992;R-HSA-5653766;R-HSA-5655170;R-HSA-5653838;R-HSA-5654989;R-HSA-5654986;R-HSA-5653770;R-HSA-5654985;R-HSA-5652151;R-HSA-110307;R-HSA-110308;R-HSA-110311;R-HSA-5653756;R-HSA-110317;R-HSA-5653754;R-HSA-110316;R-HSA-110319;R-HSA-5655481;R-HSA-5655142;R-HSA-5652005;R-HSA-5655466…
R-HSA-2559586	DNA Damage/Telomere Stress Induced Senescence	8	71	0.00489183	0.0156279	0.109396	4	18	0.00141732	9606	Homo sapiens	8970;8344;9134;3018;3006;3014;121504;890		R-HSA-3785711;R-HSA-69562;R-HSA-187934;R-HSA-4647594
R-HSA-174178	APC/C:Cdh1 mediated degradation of Cdc20 and other APC/C:Cdh1 targeted proteins in late mitosis/early G1	8	72	0.00496073	0.0168339	0.117837	4	4	0.000315	9606	Homo sapiens	9212;991;6790;55771;9232;11065;6502;5347		R-HSA-174195;R-HSA-174088;R-HSA-174105;R-HSA-188191
R-HSA-2132295	MHC class II antigen presentation	13	148	0.0101971	0.0173081	0.121157	22	26	0.00204724	9606	Homo sapiens	10592;10383;10053;1062;9493;3109;29127;56992;7846;10376;10112;3832;11004		R-HSA-2130336;R-HSA-2213248;R-HSA-8951498;R-HSA-8951500;R-HSA-2130500;R-HSA-2130725;R-HSA-2130504;R-HSA-2130378;R-HSA-2130731;R-HSA-2130349;R-HSA-2130478;R-HSA-2130640;R-HSA-2130641;R-HSA-2213235;R-HSA-2213236;R-HSA-2130486;R-HSA-2213241;R-HSA-2130393;R-HSA-2213243;R-HSA-2130619;R-HSA-2213244;R-HSA-2213246
R-HSA-8856688	Golgi-to-ER retrograde transport	13	148	0.0101971	0.0173081	0.121157	7	18	0.00141732	9606	Homo sapiens	10383;23013;1062;9493;29127;56992;81691;4489;7846;10376;10112;3832;11004		R-HSA-8849350;R-HSA-8848484;R-HSA-8849348;R-HSA-6811427;R-HSA-6811426;R-HSA-6811423;R-HSA-8849353
R-HSA-174411	Polymerase switching on the C-strand of the telomere	4	22	0.00151578	0.0177378	0.124165	4	4	0.000315	9606	Homo sapiens	10714;23649;5982;5985		R-HSA-174448;R-HSA-174439;R-HSA-174452;R-HSA-174447
R-HSA-69202	Cyclin E associated events during G1/S transition	9	88	0.00606311	0.0188138	0.131697	14	20	0.0015748	9606	Homo sapiens	5928;132660;9134;7465;701;6502;55723;1869;890		R-HSA-188386;R-HSA-187552;R-HSA-187520;R-HSA-188390;R-HSA-69191;R-HSA-69195;R-HSA-69199;R-HSA-157906;R-HSA-187574;R-HSA-187575;R-HSA-188345;R-HSA-187545;R-HSA-69562;R-HSA-188350
R-HSA-9619483	Activation of AMPK downstream of NMDARs	5	34	0.00234257	0.0191811	0.134268	3	3	0.000236	9606	Homo sapiens	10383;4247;7846;10376;64946		R-HSA-9619542;R-HSA-9619478;R-HSA-9619515
R-HSA-171306	Packaging Of Telomere Ends	5	34	0.00234257	0.0191811	0.134268	2	2	0.000157	9606	Homo sapiens	8970;8344;3018;3014;121504		R-HSA-181450;R-HSA-176700
R-HSA-3108232	SUMO E3 ligases SUMOylate target proteins	15	183	0.0126085	0.0193897	0.135728	24	131	0.010315	9606	Homo sapiens	9212;4282;7153;6790;5223;672;55143;641;2224;1069;1595;5885;6117;8701;121504;51239		R-HSA-2997709;R-HSA-4641350;R-HSA-5228525;R-HSA-4551655;R-HSA-3108203;R-HSA-4551616;R-HSA-4570496;R-HSA-4570499;R-HSA-4655374;R-HSA-4551727;R-HSA-4655404;R-HSA-3927824;R-HSA-4570485;R-HSA-4717461;R-HSA-4085992;R-HSA-4568914;R-HSA-4655440;R-HSA-4570493;R-HSA-4641342;R-HSA-4570463;R-HSA-3108212;R-HSA-4655355;R-HSA-2997616;R-HSA-3108209
R-HSA-5693606	DNA Double Strand Break Response	8	74	0.00509853	0.0194443	0.13611	30	44	0.00346457	9606	Homo sapiens	8970;672;8344;3018;7468;3014;121504;580		R-HSA-5683735;R-HSA-5682967;R-HSA-69891;R-HSA-5682965;R-HSA-5683986;R-HSA-5682588;R-HSA-5683930;R-HSA-5682586;R-HSA-5683801;R-HSA-5659781;R-HSA-5683077;R-HSA-5682629;R-HSA-5693583;R-HSA-5683405;R-HSA-5682992;R-HSA-5693566;R-HSA-5683967;R-HSA-5683964;R-HSA-5683384;R-HSA-5683385;R-HSA-5682598;R-HSA-5682983;R-HSA-5693602;R-HSA-5693536;R-HSA-5683425;R-HSA-5693551;R-HSA-5682607;R-HSA-5682863;R-HSA-569…
R-HSA-5625900	RHO GTPases activate CIT	4	23	0.00158468	0.020477	0.143339	6	6	0.000472	9606	Homo sapiens	5500;11113;9055		R-HSA-5671972;R-HSA-5671970;R-HSA-5625901;R-HSA-5671919;R-HSA-8981443;R-HSA-5671993
R-HSA-2468052	Establishment of Sister Chromatid Cohesion	3	13	0.000896	0.0210796	0.147557	4	4	0.000315	9606	Homo sapiens	5885;56261;23047		R-HSA-2468039;R-HSA-2473152;R-HSA-2473151;R-HSA-2468041
R-HSA-69656	Cyclin A:Cdk2-associated events at S phase entry	9	90	0.00620091	0.0213501	0.149451	14	19	0.00149606	9606	Homo sapiens	5928;132660;9134;7465;701;6502;55723;1869;890		R-HSA-187552;R-HSA-187520;R-HSA-174273;R-HSA-174054;R-HSA-187948;R-HSA-187916;R-HSA-187949;R-HSA-187574;R-HSA-187575;R-HSA-174164;R-HSA-188345;R-HSA-187545;R-HSA-187934;R-HSA-174110
R-HSA-110313	Translesion synthesis by Y family DNA polymerases bypasses lesions on DNA template	6	48	0.00330715	0.0219425	0.153597	26	28	0.00220472	9606	Homo sapiens	10714;26762;5982;6117;5985;54979		R-HSA-5655892;R-HSA-5656148;R-HSA-5653780;R-HSA-5653840;R-HSA-5656158;R-HSA-5655965;R-HSA-5653786;R-HSA-5655835;R-HSA-5653766;R-HSA-5655170;R-HSA-5653838;R-HSA-5654989;R-HSA-5654986;R-HSA-5653770;R-HSA-5654985;R-HSA-5652151;R-HSA-110307;R-HSA-110308;R-HSA-110311;R-HSA-5653756;R-HSA-110317;R-HSA-5653754;R-HSA-110316;R-HSA-110319;R-HSA-5655142;R-HSA-5656105
R-HSA-9018519	Estrogen-dependent gene expression	13	154	0.0106104	0.0229605	0.160723	21	66	0.00519685	9606	Homo sapiens	8970;8355;8344;8353;2353;3021;8351;653604;3018;3014;5885;5434;51523;121504;55839		R-HSA-9009065;R-HSA-9011949;R-HSA-9011981;R-HSA-9011983;R-HSA-9011950;R-HSA-9012000;R-HSA-9011971;R-HSA-9009378;R-HSA-9011941;R-HSA-9011975;R-HSA-9009371;R-HSA-9012315;R-HSA-9011997;R-HSA-9012319;R-HSA-9011966;R-HSA-9018334;R-HSA-9011985;R-HSA-9011952;R-HSA-9011984;R-HSA-9023859;R-HSA-9023860
R-HSA-4839726	Chromatin organization	19	256	0.0176381	0.023407	0.163849	74	84	0.00661417	9606	Homo sapiens	8332;8970;8355;8344;8353;7468;9070;29943;1063;8351;653604;8819;5928;55133;3018;84444;2146;3014;121504;55839;58508		R-HSA-5159245;R-HSA-1183128;R-HSA-5205824;R-HSA-5144542;R-HSA-5661126;R-HSA-5651654;R-HSA-5661124;R-HSA-5661125;R-HSA-5661122;R-HSA-8879123;R-HSA-5661123;R-HSA-5661120;R-HSA-5661121;R-HSA-5229010;R-HSA-4722133;R-HSA-5651657;R-HSA-5205867;R-HSA-5216234;R-HSA-5634802;R-HSA-3321883;R-HSA-5205861;R-HSA-5638141;R-HSA-5649764;R-HSA-3697920;R-HSA-3318415;R-HSA-4827383;R-HSA-4827382;R-HSA-3318413;R-HSA-4…
R-HSA-3247509	Chromatin modifying enzymes	19	256	0.0176381	0.023407	0.163849	74	84	0.00661417	9606	Homo sapiens	8332;8970;8355;8344;8353;7468;9070;29943;1063;8351;653604;8819;5928;55133;3018;84444;2146;3014;121504;55839;58508		R-HSA-5159245;R-HSA-1183128;R-HSA-5205824;R-HSA-5144542;R-HSA-5661126;R-HSA-5651654;R-HSA-5661124;R-HSA-5661125;R-HSA-5661122;R-HSA-8879123;R-HSA-5661123;R-HSA-5661120;R-HSA-5661121;R-HSA-5229010;R-HSA-4722133;R-HSA-5651657;R-HSA-5205867;R-HSA-5216234;R-HSA-5634802;R-HSA-3321883;R-HSA-5205861;R-HSA-5638141;R-HSA-5649764;R-HSA-3697920;R-HSA-3318415;R-HSA-4827383;R-HSA-4827382;R-HSA-3318413;R-HSA-4…
R-HSA-110320	Translesion Synthesis by POLH	4	24	0.00165358	0.0234624	0.164237	8	8	0.00063	9606	Homo sapiens	26762;5982;6117;5985		R-HSA-5655142;R-HSA-5655170;R-HSA-5654989;R-HSA-5654986;R-HSA-110317;R-HSA-110316;R-HSA-110319;R-HSA-5654985
R-HSA-179409	APC-Cdc20 mediated degradation of Nek2A	4	25	0.00172248	0.0266985	0.169925	3	3	0.000236	9606	Homo sapiens	991;55771;11065;701		R-HSA-179410;R-HSA-179417;R-HSA-179421
R-HSA-2990846	SUMOylation	15	192	0.0132286	0.0279692	0.169925	24	140	0.0110236	9606	Homo sapiens	9212;4282;7153;6790;5223;672;55143;641;2224;1069;1595;5885;6117;8701;121504;51239		R-HSA-2997709;R-HSA-4641350;R-HSA-5228525;R-HSA-4551655;R-HSA-3108203;R-HSA-4551616;R-HSA-4570496;R-HSA-4570499;R-HSA-4655374;R-HSA-4551727;R-HSA-4655404;R-HSA-3927824;R-HSA-4570485;R-HSA-4717461;R-HSA-4085992;R-HSA-4568914;R-HSA-4655440;R-HSA-4570493;R-HSA-4641342;R-HSA-4570463;R-HSA-3108212;R-HSA-4655355;R-HSA-2997616;R-HSA-3108209
R-HSA-110329	Cleavage of the damaged pyrimidine	6	51	0.00351385	0.0283209	0.169925	2	20	0.0015748	9606	Homo sapiens	8970;8344;3018;29127;3014;121504		R-HSA-110226;R-HSA-9629497
R-HSA-73928	Depyrimidination	6	51	0.00351385	0.0283209	0.169925	3	41	0.00322835	9606	Homo sapiens	8970;8344;3018;29127;3014;121504		R-HSA-110226;R-HSA-9629497;R-HSA-9629372
R-HSA-205025	NADE modulates death signalling	2	6	0.000413	0.0299565	0.179739	3	3	0.000236	9606	Homo sapiens	3148;3177		R-HSA-193650;R-HSA-204981;R-HSA-205117
R-HSA-2644607	Loss of Function of FBXW7 in Cancer and NOTCH1 Signaling	2	6	0.000413	0.0299565	0.179739	1	1	7.87e-05	9606	Homo sapiens	22974		R-HSA-2220978
R-HSA-2644605	FBXW7 Mutants and NOTCH1 in Cancer	2	6	0.000413	0.0299565	0.179739	1	1	7.87e-05	9606	Homo sapiens	22974		R-HSA-2220978
R-HSA-1502540	Signaling by Activin	3	15	0.00103349	0.0303617	0.18217	10	10	0.000787	9606	Homo sapiens	6790;3625;4087		R-HSA-1549526;R-HSA-173488;R-HSA-1181153;R-HSA-2473184;R-HSA-2470483;R-HSA-2473186;R-HSA-2470508;R-HSA-1225919;R-HSA-170847;R-HSA-1181149
R-HSA-75035	Chk1/Chk2(Cds1) mediated inactivation of Cyclin B:Cdk1 complex	3	15	0.00103349	0.0303617	0.18217	5	5	0.000394	9606	Homo sapiens	995;7465;3978		R-HSA-75809;R-HSA-170070;R-HSA-75028;R-HSA-75016;R-HSA-9029987
R-HSA-110330	Recognition and association of DNA glycosylase with site containing an affected purine	5	39	0.00268706	0.0319249	0.191549	2	10	0.000787	9606	Homo sapiens	8970;8344;3018;3014;121504		R-HSA-9629195;R-HSA-9629373
R-HSA-3214858	RMTs methylate histone arginines	6	53	0.00365165	0.0331891	0.199134	17	22	0.00173228	9606	Homo sapiens	8332;8355;55133;8353;3014;121504;8351;653604		R-HSA-5205867;R-HSA-5216234;R-HSA-5218952;R-HSA-5205799;R-HSA-5212679;R-HSA-5205798;R-HSA-5205861;R-HSA-5661117;R-HSA-5225602;R-HSA-5205824;R-HSA-5661126;R-HSA-5205822;R-HSA-5205820;R-HSA-8879123;R-HSA-5229203;R-HSA-5229010;R-HSA-5225649
R-HSA-6782135	Dual incision in TC-NER	7	68	0.00468513	0.0347481	0.208489	6	6	0.000472	9606	Homo sapiens	10714;5982;5434;701;6117;5985;54979		R-HSA-6782211;R-HSA-6782131;R-HSA-6782224;R-HSA-6782141;R-HSA-6782204;R-HSA-6782138
R-HSA-174437	Removal of the Flap Intermediate from the C-strand	3	16	0.00110238	0.035684	0.214104	4	4	0.000315	9606	Homo sapiens	10714;1763;6117		R-HSA-174451;R-HSA-174441;R-HSA-174446;R-HSA-174445
R-HSA-5696400	Dual Incision in GG-NER	5	41	0.00282486	0.0382126	0.229275	3	3	0.000236	9606	Homo sapiens	10714;5982;6117;5985;54979		R-HSA-5690213;R-HSA-5690990;R-HSA-5690988
R-HSA-6781827	Transcription-Coupled Nucleotide Excision Repair (TC-NER)	8	85	0.00585641	0.0390826	0.234496	16	16	0.00125984	9606	Homo sapiens	10714;5982;5434;701;6117;5985;54979;3978		R-HSA-6782211;R-HSA-6781824;R-HSA-6782208;R-HSA-6781867;R-HSA-6781833;R-HSA-6782069;R-HSA-6782004;R-HSA-6782131;R-HSA-6782227;R-HSA-6782224;R-HSA-6781840;R-HSA-6782141;R-HSA-6782204;R-HSA-6782138;R-HSA-6781818;R-HSA-6782234
R-HSA-8953897	Cellular responses to external stimuli	42	708	0.0487805	0.0392032	0.235219	80	258	0.020315	9606	Homo sapiens	8970;8355;4493;4494;8353;4496;11065;2353;3021;8351;653604;4490;890;57600;3018;2146;3014;4489;10376;10013;8701;4501;8344;25915;9134;112399;10383;1032;1031;23677;5928;55133;55771;3006;55236;2013;6117;5985;7846;121504;56944;1869;10146		R-HSA-3790137;R-HSA-8979082;R-HSA-5324632;R-HSA-3790130;R-HSA-3240765;R-HSA-3779381;R-HSA-3788725;R-HSA-3788724;R-HSA-9645598;R-HSA-3240766;R-HSA-3229089;R-HSA-3223200;R-HSA-1234179;R-HSA-4793819;R-HSA-450325;R-HSA-1234177;R-HSA-1234183;R-HSA-1234181;R-HSA-3788705;R-HSA-5252041;R-HSA-187934;R-HSA-3788708;R-HSA-3229102;R-HSA-3222546;R-HSA-5251955;R-HSA-3209109;R-HSA-5251959;R-HSA-3371422;R-HSA-322…
R-HSA-69478	G2/M DNA replication checkpoint	2	7	0.000482	0.0396123	0.237674	2	2	0.000157	9606	Homo sapiens	7465;9088		R-HSA-170070;R-HSA-170055
R-HSA-68911	G2 Phase	2	7	0.000482	0.0396123	0.237674	2	2	0.000157	9606	Homo sapiens	1869;890		R-HSA-187937;R-HSA-187959
R-HSA-211000	Gene Silencing by RNA	10	117	0.00806118	0.0396838	0.238103	10	36	0.00283465	9606	Homo sapiens	8970;8355;8344;8353;3018;3014;5434;11022;3021;121504;8351;653604		R-HSA-5629237;R-HSA-5578742;R-HSA-5601926;R-HSA-5601888;R-HSA-5629203;R-HSA-5615682;R-HSA-5601919;R-HSA-5601897;R-HSA-203901;R-HSA-5601883
R-HSA-110328	Recognition and association of DNA glycosylase with site containing an affected pyrimidine	5	42	0.00289376	0.0416204	0.249722	1	21	0.00165354	9606	Homo sapiens	8970;8344;3018;3014;121504		R-HSA-9629372
R-HSA-1660510	PIPs transport between Golgi and plasma membranes	1	1	6.89e-05	0.0436001	0.261601	1	1	7.87e-05	9606	Homo sapiens	4496		R-HSA-1675815
R-HSA-389960	Formation of tubulin folding intermediates by CCT/TriC	4	30	0.00206697	0.0467314	0.280389	2	2	0.000157	9606	Homo sapiens	10383;7846;10376;3832		R-HSA-389954;R-HSA-389961
R-HSA-68949	Orc1 removal from chromatin	7	73	0.00502963	0.0475497	0.282777	2	4	0.000315	9606	Homo sapiens	990;84515;4173;4175;81620;6502;890		R-HSA-68944;R-HSA-68946
R-HSA-5617833	Cilium Assembly	15	208	0.014331	0.0496877	0.282777	17	50	0.00393701	9606	Homo sapiens	347240;10383;23677;10733;1069;55125;55835;54801;5347;4489;79959;7846;10376;10013;3832		R-HSA-5624949;R-HSA-5626228;R-HSA-5625424;R-HSA-5626227;R-HSA-5625426;R-HSA-5624125;R-HSA-5626681;R-HSA-5617816;R-HSA-5624952;R-HSA-5618328;R-HSA-5618331;R-HSA-5638009;R-HSA-5625421;R-HSA-5626220;R-HSA-5626223;R-HSA-5625416;R-HSA-5626699

## Sheet: Table S2
Table S2. Reactome pathways enriched by down-regulated DEGs (p <0.05).
Pathway identifier	Pathway name	#Entities found	#Entities total	Entities ratio	Entities pValue	Entities FDR	#Reactions found	#Reactions total	Reactions ratio	Species identifier	Species name	Submitted entities found	Mapped entities	Found reaction identifiers
R-HSA-379716	Cytosolic tRNA aminoacylation	6	50	0.00340762	0.00325246	0.624518	13	21	0.00162012	9606	Homo sapiens	7453;4141;6301;833;3376;2617		R-HSA-379974;R-HSA-379887;R-HSA-379982;R-HSA-379977;R-HSA-380008;R-HSA-379893;R-HSA-379861;R-HSA-380048;R-HSA-379865;R-HSA-379993;R-HSA-379992;R-HSA-379867;R-HSA-379994
R-HSA-2173789	TGF-beta receptor signaling activates SMADs	5	36	0.00245349	0.00384825	0.624518	21	39	0.00300879	9606	Homo sapiens	11171;56937;3376;2617;4092		R-HSA-178178;R-HSA-2176417;R-HSA-2176416;R-HSA-2128994;R-HSA-178208;R-HSA-2167876;R-HSA-178215;R-HSA-178218;R-HSA-173483;R-HSA-173512;R-HSA-2127562;R-HSA-2167917;R-HSA-178189;R-HSA-2167924;R-HSA-2169046;R-HSA-2187355;R-HSA-2179291;R-HSA-2169050;R-HSA-170846;R-HSA-2179293;R-HSA-2187358
R-HSA-419812	Calcitonin-like ligand receptors	3	11	0.000749676	0.00393291	0.624518	3	4	0.000308594	9606	Homo sapiens	796;79924		R-HSA-420214;R-HSA-419843;R-HSA-420127
R-HSA-5357905	Regulation of TNFR1 signaling	5	39	0.00265794	0.00536501	0.624518	6	14	0.00108008	9606	Homo sapiens	330;8887;7128;26499;7185		R-HSA-5634228;R-HSA-5693108;R-HSA-5357845;R-HSA-5634221;R-HSA-5693055;R-HSA-5357928
R-HSA-168638	NOD1/2 Signaling Pathway	5	40	0.0027261	0.00595289	0.624518	11	18	0.00138867	9606	Homo sapiens	330;7128;26499;8767;837		R-HSA-741386;R-HSA-688136;R-HSA-688137;R-HSA-688985;R-HSA-706479;R-HSA-622415;R-HSA-168405;R-HSA-741395;R-HSA-741411;R-HSA-168184;R-HSA-622420
R-HSA-373080	Class B/2 (Secretin family receptors)	8	99	0.00674709	0.00779434	0.624518	7	20	0.00154297	9606	Homo sapiens	25858;796;30817;80326;79924;3972;5744		R-HSA-420214;R-HSA-444773;R-HSA-419843;R-HSA-420127;R-HSA-381612;R-HSA-420489;R-HSA-201708
R-HSA-2173788	Downregulation of TGF-beta receptor signaling	4	28	0.00190827	0.00862392	0.624518	20	28	0.00216016	9606	Homo sapiens	11171;56937;3376;4092		R-HSA-178178;R-HSA-2176417;R-HSA-2176416;R-HSA-2128994;R-HSA-178208;R-HSA-2167876;R-HSA-178215;R-HSA-178218;R-HSA-173483;R-HSA-173512;R-HSA-2127562;R-HSA-2167917;R-HSA-178189;R-HSA-2167924;R-HSA-2169046;R-HSA-2187355;R-HSA-2179291;R-HSA-2169050;R-HSA-2179293;R-HSA-2187358
R-HSA-5357956	TNFR1-induced NFkappaB signaling pathway	4	30	0.00204457	0.0108811	0.624518	5	5	0.000385743	9606	Homo sapiens	330;7128;26499;7185		R-HSA-5357776;R-HSA-5357904;R-HSA-5357780;R-HSA-5357860;R-HSA-5357757
R-HSA-170834	Signaling by TGF-beta Receptor Complex	7	85	0.00579295	0.0113028	0.624518	33	82	0.00632618	9606	Homo sapiens	11171;6498;56937;26974;3376;2617;4092		R-HSA-2186785;R-HSA-178178;R-HSA-2176417;R-HSA-2176416;R-HSA-2128994;R-HSA-2134506;R-HSA-173512;R-HSA-2167917;R-HSA-178189;R-HSA-2186741;R-HSA-2167924;R-HSA-2134519;R-HSA-2186747;R-HSA-170846;R-HSA-178208;R-HSA-2167876;R-HSA-178215;R-HSA-178218;R-HSA-173483;R-HSA-2127562;R-HSA-173481;R-HSA-2186767;R-HSA-2186771;R-HSA-2169046;R-HSA-2187355;R-HSA-2106586;R-HSA-2179291;R-HSA-2176475;R-HSA-2169050;R-…
R-HSA-379724	tRNA Aminoacylation	6	68	0.00463436	0.0135759	0.624518	14	42	0.00324024	9606	Homo sapiens	7453;4141;6301;833;3376;2617		R-HSA-379974;R-HSA-379887;R-HSA-379982;R-HSA-379977;R-HSA-380008;R-HSA-379893;R-HSA-379861;R-HSA-380048;R-HSA-380240;R-HSA-379865;R-HSA-379993;R-HSA-379992;R-HSA-379867;R-HSA-379994
R-HSA-75893	TNF signaling	5	50	0.00340762	0.0145045	0.624518	12	29	0.00223731	9606	Homo sapiens	330;8887;7128;26499;7185		R-HSA-140978;R-HSA-5634228;R-HSA-5357776;R-HSA-5357904;R-HSA-5693108;R-HSA-5357845;R-HSA-5357780;R-HSA-5357860;R-HSA-5634221;R-HSA-5693055;R-HSA-5357928;R-HSA-5357757
R-HSA-73887	Death Receptor Signalling	10	157	0.0106999	0.0149964	0.624518	17	90	0.00694337	9606	Homo sapiens	330;8793;55325;8887;55851;7128;26499;8767;7185;7409		R-HSA-5634228;R-HSA-5357776;R-HSA-5357904;R-HSA-5693108;R-HSA-5357845;R-HSA-5357780;R-HSA-5635741;R-HSA-5693055;R-HSA-5357757;R-HSA-205039;R-HSA-140978;R-HSA-193682;R-HSA-5357860;R-HSA-5634221;R-HSA-5357928;R-HSA-193656;R-HSA-205112
R-HSA-168643	Nucleotide-binding domain, leucine rich repeat containing receptor (NLR) signaling pathways	6	70	0.00477067	0.0154296	0.624518	14	46	0.00354884	9606	Homo sapiens	330;10628;7128;26499;8767;837		R-HSA-741386;R-HSA-688136;R-HSA-688137;R-HSA-706479;R-HSA-622415;R-HSA-741411;R-HSA-1250264;R-HSA-1250272;R-HSA-688985;R-HSA-168405;R-HSA-741395;R-HSA-168184;R-HSA-622420;R-HSA-1250253
R-HSA-9619483	Activation of AMPK downstream of NMDARs	4	34	0.00231718	0.016461	0.624518	3	3	0.000231446	9606	Homo sapiens	79861;10645;51807;5564		R-HSA-9619542;R-HSA-9619478;R-HSA-9619515
R-HSA-380994	ATF4 activates genes in response to endoplasmic reticulum stress	4	34	0.00231718	0.016461	0.624518	3	7	0.00054004	9606	Homo sapiens	440;54512;2872;1054		R-HSA-517731;R-HSA-1791118;R-HSA-1791180
R-HSA-9006936	Signaling by TGFB family members	8	114	0.00776937	0.0168775	0.624518	37	107	0.0082549	9606	Homo sapiens	11171;2633;6498;56937;26974;3376;2617;4092		R-HSA-2186785;R-HSA-201475;R-HSA-178178;R-HSA-2176417;R-HSA-202626;R-HSA-2176416;R-HSA-2128994;R-HSA-2473184;R-HSA-2134506;R-HSA-173512;R-HSA-2167917;R-HSA-178189;R-HSA-2186741;R-HSA-2167924;R-HSA-2134519;R-HSA-2186747;R-HSA-170846;R-HSA-201821;R-HSA-178208;R-HSA-2167876;R-HSA-178215;R-HSA-178218;R-HSA-173483;R-HSA-2127562;R-HSA-173481;R-HSA-2186767;R-HSA-2186771;R-HSA-2169046;R-HSA-2187355;R-HSA…
R-HSA-381042	PERK regulates gene expression	4	42	0.0028624	0.0322648	0.624518	3	11	0.000848634	9606	Homo sapiens	440;54512;2872;1054		R-HSA-517731;R-HSA-1791118;R-HSA-1791180
R-HSA-110357	Displacement of DNA glycosylase by APEX1	2	10	0.000681524	0.0330011	0.624518	8	8	0.000617189	9606	Homo sapiens	3106;328		R-HSA-110353;R-HSA-110352;R-HSA-110355;R-HSA-110354;R-HSA-110356;R-HSA-110349;R-HSA-110351;R-HSA-110350
R-HSA-1482922	Acyl chain remodelling of PI	3	25	0.00170381	0.0346634	0.624518	3	6	0.000462892	9606	Homo sapiens	79887;8605;64600		R-HSA-1602377;R-HSA-1482868;R-HSA-1482825
R-HSA-3238698	WNT ligand biogenesis and trafficking	3	28	0.00190827	0.045835	0.624518	8	12	0.000925783	9606	Homo sapiens	81029;80326;3972		R-HSA-3247840;R-HSA-3238691;R-HSA-3247843;R-HSA-3247844;R-HSA-3238694;R-HSA-3781941;R-HSA-3247837;R-HSA-3781943
